# Supplementary material for: Prevalence and association of musculoskeletal disorders with various risk factors among older Indian adults: Insights from a nationally representative survey
Source: PLoS One. 2024 Oct 23;19(10):e0299415. doi: 10.1371/journal.pone.0299415 (PMC11498719; doi:10.1371/journal.pone.0299415)
Supplement: S1 Data — (CSV) [file pone.0299415.s006.csv]

state	ssuid	residence	living_arrangements	mpce_quintile	stateindividualweight	indiaindividualweight	dm001	dm002	dm005	dm006	dm007	dm008	dm009	dm009a	dm010	dm010_other	dm010a	dm010b	dm010c	dm011	dm012	dm013	dm013_other	dm014	dm014_other	dm015	dm015_other	dm015s1	dm015s2	dm015s3	dm015s4	dm015s5	dm015s6	dm015s7	dm015s8	dm015s9	dm015s10	dm015s11	dm015s12	dm015s13	dm015s14	dm015s15	dm015s16	dm015s17	dm015s18	dm015s19	dm015s20	dm015s21	dm016
Assam	1083	1 Rural	3.living with spouse and children	4 Richer	2095.852783	2453.6848	1 FLHHMemberNameSel[1]	2 Very satisfied	48	1 Yes	4	1 Less than Primary (Standard 1-4)	3 Can both read and write	3 Able to read whole sentence	2 Hindu	.e	1 Everyday	5 1 or more times a year	5 1 or more times a year	1 Very important	1 Caste, specify: DM012_caste	3 Other backward class (OBC)	.e	1 Assamese	.e	21	.e	0 No	0 No	0 No	0 No	0 No	0 No	0 No	0 No	0 No	0 No	0 No	0 No	0 No	0 No	0 No	0 No	0 No	0 No	0 No	0 No	1 Yes	9993
Jharkhand	1296	2 Urban	3.living with spouse and children	4 Richer	2914.625244	2454.1377	1 FLHHMemberNameSel[1]	2 Very satisfied	50	1 Yes	2	1 Less than Primary (Standard 1-4)	4 Cannot read or write		2 Hindu	.e	1 Everyday	5 1 or more times a year	5 1 or more times a year	1 Very important	1 Caste, specify: DM012_caste	3 Other backward class (OBC)	.e	4 Hindi	.e	21	.e	0 No	0 No	0 No	0 No	0 No	0 No	0 No	0 No	0 No	0 No	0 No	0 No	0 No	0 No	0 No	0 No	0 No	0 No	0 No	0 No	1 Yes	9993
Telangana	2363	1 Rural	4.living with children and others	2 Poorer	4245.944824	3930.8921	7 FLHHMemberNameSel[7]	4 Not very satisfied	89	1 Yes	7	2 Primary Completed (Standard 5-7)			2 Hindu	.e	6 Not at all	6 Not at all	6 Not at all	1 Very important	1 Caste, specify: DM012_caste	1 Scheduled caste	.e	17 Telugu	.e	21	.e	0 No	0 No	0 No	0 No	0 No	0 No	0 No	0 No	0 No	0 No	0 No	0 No	0 No	0 No	0 No	0 No	0 No	0 No	0 No	0 No	1 Yes	9993
Karnataka	1944	1 Rural	3.living with spouse and children	5 Richest	6586.53418	7064.1934	1 FLHHMemberNameSel[1]	4 Not very satisfied	54	1 Yes	2	1 Less than Primary (Standard 1-4)	1 Can read only	2 Able to read only part of sentence	2 Hindu	.e	2 More than once a week	5 1 or more times a year	6 Not at all	1 Very important	1 Caste, specify: DM012_caste	1 Scheduled caste	.e	17 Telugu	.e	5	.e	0 No	0 No	0 No	0 No	1 Yes	0 No	0 No	0 No	0 No	0 No	0 No	0 No	0 No	0 No	0 No	0 No	0 No	0 No	0 No	0 No	0 No	9993
Uttar Pradesh	486	1 Rural	3.living with spouse and children	1 Poorest	6178.79541	5000.1636	1 FLHHMemberNameSel[1]	3 Somewhat satisfied	54	2 No			4 Cannot read or write		2 Hindu	.e	1 Everyday	5 1 or more times a year	4 1 to 3 times a month	1 Very important	1 Caste, specify: DM012_caste	3 Other backward class (OBC)	.e	4 Hindi	.e	21	.e	0 No	0 No	0 No	0 No	0 No	0 No	0 No	0 No	0 No	0 No	0 No	0 No	0 No	0 No	0 No	0 No	0 No	0 No	0 No	0 No	1 Yes	9993
Maharashtra	1756	1 Rural	3.living with spouse and children	5 Richest	8202.324219	9485.3496	1 FLHHMemberNameSel[1]	3 Somewhat satisfied	58	1 Yes	5	2 Primary Completed (Standard 5-7)	3 Can both read and write	2 Able to read only part of sentence	2 Hindu	.e	5 1 or more times a year	5 1 or more times a year	6 Not at all	1 Very important	1 Caste, specify: DM012_caste	3 Other backward class (OBC)	.e	10 Marathi	.e	21	.e	0 No	0 No	0 No	0 No	0 No	0 No	0 No	0 No	0 No	0 No	0 No	0 No	0 No	0 No	0 No	0 No	0 No	0 No	0 No	0 No	1 Yes	9993
Assam	1045	1 Rural	2.living with spouse and/or others	5 Richest	2200.053223	2575.6758	1 FLHHMemberNameSel[1]	3 Somewhat satisfied	81	1 Yes	15	7 Graduate degree (B.A., B.Sc., B. Com.) completed			2 Hindu	.e	1 Everyday	4 1 to 3 times a month	5 1 or more times a year	1 Very important	1 Caste, specify: DM012_caste	4 None of them	.e	2 Bengali	.e	01-04-2019	.e	1 Yes	0 No	0 No	1 Yes	0 No	0 No	0 No	0 No	0 No	0 No	0 No	0 No	0 No	0 No	0 No	0 No	0 No	0 No	1 Yes	0 No	0 No	25
Delhi	368	2 Urban	3.living with spouse and children	1 Poorest	2180.369141	1679.6573	1 FLHHMemberNameSel[1]	1 Completely satisfied	46	1 Yes	10	4 Secondary School/Matriculation completed			2 Hindu	.e	1 Everyday	3 Once a week	3 Once a week	1 Very important	1 Caste, specify: DM012_caste	4 None of them	.e	4 Hindi	.e	21	.e	0 No	0 No	0 No	0 No	0 No	0 No	0 No	0 No	0 No	0 No	0 No	0 No	0 No	0 No	0 No	0 No	0 No	0 No	0 No	0 No	1 Yes	12
Bihar	655	1 Rural	3.living with spouse and children	5 Richest	5111.950195	5399.7822	1 FLHHMemberNameSel[1]	3 Somewhat satisfied	57	2 No			4 Cannot read or write		3 Muslim	.e	3 Once a week	5 1 or more times a year	6 Not at all	1 Very important	1 Caste, specify: DM012_caste	4 None of them	.e	4 Hindi	.e	20	odiya	0 No	0 No	0 No	0 No	0 No	0 No	0 No	0 No	0 No	0 No	0 No	0 No	0 No	0 No	0 No	0 No	0 No	0 No	0 No	1 Yes	0 No	9993
Kerala	2078	1 Rural	4.living with children and others	5 Richest	1007.121826	88.305717	1 FLHHMemberNameSel[1]	3 Somewhat satisfied	95	2 No			4 Cannot read or write		3 Muslim	.e	1 Everyday	3 Once a week	6 Not at all	1 Very important	1 Caste, specify: DM012_caste	4 None of them	.e	8 Malayalam	.e	21	.e	0 No	0 No	0 No	0 No	0 No	0 No	0 No	0 No	0 No	0 No	0 No	0 No	0 No	0 No	0 No	0 No	0 No	0 No	0 No	0 No	1 Yes	9993
Andhra Pradesh	1832	1 Rural	3.living with spouse and children	4 Richer	9976.80957	9110.8848	1 FLHHMemberNameSel[1]	2 Very satisfied	51	1 Yes	7	2 Primary Completed (Standard 5-7)			2 Hindu	.e	1 Everyday	4 1 to 3 times a month	6 Not at all	1 Very important	1 Caste, specify: DM012_caste	3 Other backward class (OBC)	.e	17 Telugu	.e	21	.e	0 No	0 No	0 No	0 No	0 No	0 No	0 No	0 No	0 No	0 No	0 No	0 No	0 No	0 No	0 No	0 No	0 No	0 No	0 No	0 No	1 Yes	9993
Telangana	2392	1 Rural	3.living with spouse and children	4 Richer	3345.882813	3097.6155	1 FLHHMemberNameSel[1]	3 Somewhat satisfied	46	1 Yes	12	5 Higher Secondary/Intermediate/Senior Secondary completed			2 Hindu	.e	5 1 or more times a year	6 Not at all	6 Not at all	2 Somewhat important	1 Caste, specify: DM012_caste	3 Other backward class (OBC)	.e	17 Telugu	.e	21	.e	0 No	0 No	0 No	0 No	0 No	0 No	0 No	0 No	0 No	0 No	0 No	0 No	0 No	0 No	0 No	0 No	0 No	0 No	0 No	0 No	1 Yes	18
Meghalaya	989	1 Rural	3.living with spouse and children	1 Poorest	189.2566528	209.18805	1 FLHHMemberNameSel[1]	2 Very satisfied	67	1 Yes	5	2 Primary Completed (Standard 5-7)	3 Can both read and write	2 Able to read only part of sentence	4 Christian	.e	3 Once a week	4 1 to 3 times a month	5 1 or more times a year	1 Very important	2 Tribe, specify: DM012_tribe	2 Scheduled tribe	.e	20 Others, please Specify DM014_other	garo	20	hajong	0 No	0 No	0 No	0 No	0 No	0 No	0 No	0 No	0 No	0 No	0 No	0 No	0 No	0 No	0 No	0 No	0 No	0 No	0 No	1 Yes	0 No	46
Assam	1095	2 Urban	3.living with spouse and children	2 Poorer	2043.967773	2081.436	1 FLHHMemberNameSel[1]	2 Very satisfied	46	1 Yes	17	8 Post-graduate degree or (M.A., M.Sc., M. Com.) above (M.Phil, Ph.D., Post-Doc) completed			2 Hindu	.e	2 More than once a week	6 Not at all	6 Not at all	1 Very important	1 Caste, specify: DM012_caste	2 Scheduled tribe	.e	20 Others, please Specify DM014_other	boro	1	.e	1 Yes	0 No	0 No	0 No	0 No	0 No	0 No	0 No	0 No	0 No	0 No	0 No	0 No	0 No	0 No	0 No	0 No	0 No	0 No	0 No	0 No	9993
Dadra and Nagar Haveli	1685	1 Rural	1.living alone	1 Poorest	12.0140028	18.605736	1 FLHHMemberNameSel[1]	3 Somewhat satisfied	82	2 No			4 Cannot read or write		1 None	.e	6 Not at all	6 Not at all	6 Not at all	3 Not too important	2 Tribe, specify: DM012_tribe	2 Scheduled tribe	.e	20 Others, please Specify DM014_other	adibashi	10-Mar	.e	0 No	0 No	1 Yes	0 No	0 No	0 No	0 No	0 No	0 No	1 Yes	0 No	0 No	0 No	0 No	0 No	0 No	0 No	0 No	0 No	0 No	0 No	9993
Jammu and Kashmir	13	1 Rural	5.living with others only	5 Richest	1128.146606	1129.4413	6 FLHHMemberNameSel[6]	3 Somewhat satisfied	57	2 No			4 Cannot read or write		3 Muslim	.e	1 Everyday	6 Not at all	2 More than once a week	1 Very important	3 No Caste/Tribe			6 Kashmiri	.e	21	.e	0 No	0 No	0 No	0 No	0 No	0 No	0 No	0 No	0 No	0 No	0 No	0 No	0 No	0 No	0 No	0 No	0 No	0 No	0 No	0 No	1 Yes	9993
Odisha	1375	2 Urban	3.living with spouse and children	4 Richer	2912.679688	2827.4099	5 FLHHMemberNameSel[5]	2 Very satisfied	47	1 Yes	15	7 Graduate degree (B.A., B.Sc., B. Com.) completed			2 Hindu	.e	1 Everyday	2 More than once a week	5 1 or more times a year	1 Very important	1 Caste, specify: DM012_caste	4 None of them	.e	12 Oriya	.e	19-Apr	.e	0 No	0 No	0 No	1 Yes	0 No	0 No	0 No	0 No	0 No	0 No	0 No	0 No	0 No	0 No	0 No	0 No	0 No	0 No	1 Yes	0 No	0 No	9993
Puducherry	2299	2 Urban	4.living with children and others	1 Poorest	82.28972626	55.942116	2 FLHHMemberNameSel[2]	4 Not very satisfied	54	1 Yes	10	4 Secondary School/Matriculation completed			2 Hindu	.e	1 Everyday	1 Everyday	6 Not at all	1 Very important	1 Caste, specify: DM012_caste	3 Other backward class (OBC)	.e	8 Malayalam	.e	16-17	.e	0 No	0 No	0 No	0 No	0 No	0 No	0 No	0 No	0 No	0 No	0 No	0 No	0 No	0 No	0 No	1 Yes	1 Yes	0 No	0 No	0 No	0 No	11
Bihar	690	1 Rural	3.living with spouse and children	1 Poorest	14639.83008	15464.135	1 FLHHMemberNameSel[1]	2 Very satisfied	69	1 Yes	9	3 Middle Completed (Standard 8- 9)			2 Hindu	.e	1 Everyday	5 1 or more times a year	5 1 or more times a year	1 Very important	1 Caste, specify: DM012_caste	3 Other backward class (OBC)	.e	4 Hindi	.e	20	odiya	0 No	0 No	0 No	0 No	0 No	0 No	0 No	0 No	0 No	0 No	0 No	0 No	0 No	0 No	0 No	0 No	0 No	0 No	0 No	1 Yes	0 No	9993
Dadra and Nagar Haveli	1708	2 Urban	3.living with spouse and children	3 Middle	34.39224625	35.557415	1 FLHHMemberNameSel[1]	1 Completely satisfied	57	1 Yes	12	5 Higher Secondary/Intermediate/Senior Secondary completed			2 Hindu	.e	4 1 to 3 times a month	5 1 or more times a year	5 1 or more times a year	1 Very important	1 Caste, specify: DM012_caste	4 None of them	.e	4 Hindi	.e	21	.e	0 No	0 No	0 No	0 No	0 No	0 No	0 No	0 No	0 No	0 No	0 No	0 No	0 No	0 No	0 No	0 No	0 No	0 No	0 No	0 No	1 Yes	19
Bihar	626	1 Rural	3.living with spouse and children	1 Poorest	4430.356934	4679.8105	1 FLHHMemberNameSel[1]	5 Not at all satisfied	79	2 No			4 Cannot read or write		2 Hindu	.e	1 Everyday	6 Not at all	6 Not at all	1 Very important	1 Caste, specify: DM012_caste	1 Scheduled caste	.e	20 Others, please Specify DM014_other	bhojpuri	4	.e	0 No	0 No	0 No	1 Yes	0 No	0 No	0 No	0 No	0 No	0 No	0 No	0 No	0 No	0 No	0 No	0 No	0 No	0 No	0 No	0 No	0 No	0
Tamil Nadu	2162	1 Rural	2.living with spouse and/or others	5 Richest	4516.334961	5274.1938	1 FLHHMemberNameSel[1]	3 Somewhat satisfied	58	1 Yes	5	2 Primary Completed (Standard 5-7)	3 Can both read and write	3 Able to read whole sentence	2 Hindu	.e	3 Once a week	4 1 to 3 times a month	6 Not at all	1 Very important	1 Caste, specify: DM012_caste	3 Other backward class (OBC)	.e	16 Tamil	.e	21	.e	0 No	0 No	0 No	0 No	0 No	0 No	0 No	0 No	0 No	0 No	0 No	0 No	0 No	0 No	0 No	0 No	0 No	0 No	0 No	0 No	1 Yes	50
Jammu and Kashmir	28	1 Rural	3.living with spouse and children	2 Poorer	2350.289307	2352.9863	1 FLHHMemberNameSel[1]	3 Somewhat satisfied	56	1 Yes	8	3 Middle Completed (Standard 8- 9)			3 Muslim	.e	1 Everyday	4 1 to 3 times a month	4 1 to 3 times a month	1 Very important	1 Caste, specify: DM012_caste	3 Other backward class (OBC)	.e	6 Kashmiri	.e	21	.e	0 No	0 No	0 No	0 No	0 No	0 No	0 No	0 No	0 No	0 No	0 No	0 No	0 No	0 No	0 No	0 No	0 No	0 No	0 No	0 No	1 Yes	9993
Jammu and Kashmir	9	1 Rural	3.living with spouse and children	5 Richest	808.5512695	809.47913	1 FLHHMemberNameSel[1]	2 Very satisfied	48	1 Yes	3	1 Less than Primary (Standard 1-4)	3 Can both read and write	1 Cannot read at all	3 Muslim	.e	1 Everyday	3 Once a week	3 Once a week	1 Very important	1 Caste, specify: DM012_caste	3 Other backward class (OBC)	.e	6 Kashmiri	.e	21	.e	0 No	0 No	0 No	0 No	0 No	0 No	0 No	0 No	0 No	0 No	0 No	0 No	0 No	0 No	0 No	0 No	0 No	0 No	0 No	0 No	1 Yes	9993
Madhya Pradesh	1519	1 Rural	3.living with spouse and children	1 Poorest	6719.207031	8272.0996	1 FLHHMemberNameSel[1]	3 Somewhat satisfied	60	1 Yes	5	2 Primary Completed (Standard 5-7)	3 Can both read and write	3 Able to read whole sentence	2 Hindu	.e	1 Everyday	3 Once a week	5 1 or more times a year	1 Very important	1 Caste, specify: DM012_caste	3 Other backward class (OBC)	.e	4 Hindi	.e	20	assamese	0 No	0 No	0 No	0 No	0 No	0 No	0 No	0 No	0 No	0 No	0 No	0 No	0 No	0 No	0 No	0 No	0 No	0 No	0 No	1 Yes	0 No	9993
Arunachal Pradesh	818	2 Urban	3.living with spouse and children	2 Poorer	83.94529724	118.09592	1 FLHHMemberNameSel[1]	3 Somewhat satisfied	49	1 Yes	8	3 Middle Completed (Standard 8- 9)			2 Hindu	.e	1 Everyday	3 Once a week	5 1 or more times a year	1 Very important	2 Tribe, specify: DM012_tribe	2 Scheduled tribe	.e	20 Others, please Specify DM014_other	boro	01-Apr	.e	1 Yes	0 No	0 No	1 Yes	0 No	0 No	0 No	0 No	0 No	0 No	0 No	0 No	0 No	0 No	0 No	0 No	0 No	0 No	0 No	0 No	0 No	18
Uttar Pradesh	555	1 Rural	2.living with spouse and/or others	3 Middle	13788.40137	11158.205	1 FLHHMemberNameSel[1]	2 Very satisfied	75	1 Yes	5	2 Primary Completed (Standard 5-7)	3 Can both read and write	3 Able to read whole sentence	2 Hindu	.e	1 Everyday	5 1 or more times a year	6 Not at all	1 Very important	1 Caste, specify: DM012_caste	4 None of them	.e	4 Hindi	.e	21	.e	0 No	0 No	0 No	0 No	0 No	0 No	0 No	0 No	0 No	0 No	0 No	0 No	0 No	0 No	0 No	0 No	0 No	0 No	0 No	0 No	1 Yes	9993
Haryana	278	1 Rural	3.living with spouse and children	1 Poorest	2165.565918	2874.9146	1 FLHHMemberNameSel[1]	2 Very satisfied	45	1 Yes	12	5 Higher Secondary/Intermediate/Senior Secondary completed			2 Hindu	.e	3 Once a week	4 1 to 3 times a month	5 1 or more times a year	1 Very important	1 Caste, specify: DM012_caste	4 None of them	.e	4 Hindi	.e	21	.e	0 No	0 No	0 No	0 No	0 No	0 No	0 No	0 No	0 No	0 No	0 No	0 No	0 No	0 No	0 No	0 No	0 No	0 No	0 No	0 No	1 Yes	9993
Chhatisgarh	1392	1 Rural	2.living with spouse and/or others	1 Poorest	2417.414063	2290.7622	1 FLHHMemberNameSel[1]	3 Somewhat satisfied	64	1 Yes	1	1 Less than Primary (Standard 1-4)	4 Cannot read or write		2 Hindu	.e	5 1 or more times a year	6 Not at all	5 1 or more times a year	2 Somewhat important	2 Tribe, specify: DM012_tribe	2 Scheduled tribe	.e	4 Hindi	.e	21	.e	0 No	0 No	0 No	0 No	0 No	0 No	0 No	0 No	0 No	0 No	0 No	0 No	0 No	0 No	0 No	0 No	0 No	0 No	0 No	0 No	1 Yes	9993
Mizoram	933	2 Urban	3.living with spouse and children	5 Richest	211.2426758	164.99948	1 FLHHMemberNameSel[1]	2 Very satisfied	63	1 Yes	8	3 Middle Completed (Standard 8- 9)			4 Christian	.e	1 Everyday	3 Once a week	3 Once a week	2 Somewhat important	2 Tribe, specify: DM012_tribe	2 Scheduled tribe	.e	20 Others, please Specify DM014_other	mizo	19	.e	0 No	0 No	0 No	0 No	0 No	0 No	0 No	0 No	0 No	0 No	0 No	0 No	0 No	0 No	0 No	0 No	0 No	0 No	1 Yes	0 No	0 No	32
Kerala	2107	1 Rural	3.living with spouse and children	4 Richer	2233.139648	195.8045	3 FLHHMemberNameSel[3]	3 Somewhat satisfied	86	2 No			4 Cannot read or write		2 Hindu	.e	1 Everyday	4 1 to 3 times a month	6 Not at all	1 Very important	1 Caste, specify: DM012_caste	1 Scheduled caste	.e	8 Malayalam	.e	21	.e	0 No	0 No	0 No	0 No	0 No	0 No	0 No	0 No	0 No	0 No	0 No	0 No	0 No	0 No	0 No	0 No	0 No	0 No	0 No	0 No	1 Yes	5
Andhra Pradesh	1879	2 Urban	3.living with spouse and children	4 Richer	4340.497559	3198.7339	1 FLHHMemberNameSel[1]	2 Very satisfied	49	1 Yes	7	2 Primary Completed (Standard 5-7)			2 Hindu	.e	1 Everyday	3 Once a week	5 1 or more times a year	2 Somewhat important	1 Caste, specify: DM012_caste	3 Other backward class (OBC)	.e	17 Telugu	.e	21	.e	0 No	0 No	0 No	0 No	0 No	0 No	0 No	0 No	0 No	0 No	0 No	0 No	0 No	0 No	0 No	0 No	0 No	0 No	0 No	0 No	1 Yes	9993
Kerala	2071	1 Rural	2.living with spouse and/or others	5 Richest	1726.015991	151.33928	1 FLHHMemberNameSel[1]	3 Somewhat satisfied	69	1 Yes	2	1 Less than Primary (Standard 1-4)	3 Can both read and write	3 Able to read whole sentence	2 Hindu	.e	1 Everyday	4 1 to 3 times a month	4 1 to 3 times a month	1 Very important	1 Caste, specify: DM012_caste	3 Other backward class (OBC)	.e	8 Malayalam	.e	21	.e	0 No	0 No	0 No	0 No	0 No	0 No	0 No	0 No	0 No	0 No	0 No	0 No	0 No	0 No	0 No	0 No	0 No	0 No	0 No	0 No	1 Yes	69
Maharashtra	1822	2 Urban	4.living with children and others	2 Poorer	2898.517334	3140.052	1 FLHHMemberNameSel[1]	3 Somewhat satisfied	62	2 No			4 Cannot read or write		3 Muslim	.e	1 Everyday	1 Everyday	5 1 or more times a year	1 Very important	1 Caste, specify: DM012_caste	4 None of them	.e	4 Hindi	.e	10-16-5	.e	0 No	0 No	0 No	0 No	1 Yes	0 No	0 No	0 No	0 No	1 Yes	0 No	0 No	0 No	0 No	0 No	1 Yes	0 No	0 No	0 No	0 No	0 No	45
Karnataka	1927	1 Rural	2.living with spouse and/or others	1 Poorest	710.1480103	761.64838	1 FLHHMemberNameSel[1]	5 Not at all satisfied	66	1 Yes	2	1 Less than Primary (Standard 1-4)	4 Cannot read or write		2 Hindu	.e	2 More than once a week	4 1 to 3 times a month	6 Not at all	3 Not too important	1 Caste, specify: DM012_caste	3 Other backward class (OBC)	.e	5 Kannada	.e	21	.e	0 No	0 No	0 No	0 No	0 No	0 No	0 No	0 No	0 No	0 No	0 No	0 No	0 No	0 No	0 No	0 No	0 No	0 No	0 No	0 No	1 Yes	66
Rajasthan	462	2 Urban	3.living with spouse and children	1 Poorest	7994.385742	6453.6172	1 FLHHMemberNameSel[1]	1 Completely satisfied	55	1 Yes	5	2 Primary Completed (Standard 5-7)	3 Can both read and write	3 Able to read whole sentence	3 Muslim	.e	1 Everyday	1 Everyday	1 Everyday	1 Very important	1 Caste, specify: DM012_caste	3 Other backward class (OBC)	.e	4 Hindi	.e	14	.e	0 No	0 No	0 No	0 No	0 No	0 No	0 No	0 No	0 No	0 No	0 No	0 No	0 No	1 Yes	0 No	0 No	0 No	0 No	0 No	0 No	0 No	9993
Bihar	723	1 Rural	5.living with others only	5 Richest	3836.903564	4052.9429	1 FLHHMemberNameSel[1]	1 Completely satisfied	65	1 Yes	10	4 Secondary School/Matriculation completed			2 Hindu	.e	2 More than once a week	5 1 or more times a year	5 1 or more times a year	1 Very important	1 Caste, specify: DM012_caste	4 None of them	.e	20 Others, please Specify DM014_other	maghi	4	.e	0 No	0 No	0 No	1 Yes	0 No	0 No	0 No	0 No	0 No	0 No	0 No	0 No	0 No	0 No	0 No	0 No	0 No	0 No	0 No	0 No	0 No	9993
West Bengal	1158	1 Rural	3.living with spouse and children	1 Poorest	7240.409668	9297.2422	1 FLHHMemberNameSel[1]	3 Somewhat satisfied	51	1 Yes	3	1 Less than Primary (Standard 1-4)	3 Can both read and write	3 Able to read whole sentence	2 Hindu	.e	4 1 to 3 times a month	5 1 or more times a year	5 1 or more times a year	2 Somewhat important	1 Caste, specify: DM012_caste	1 Scheduled caste	.e	2 Bengali	.e	21	.e	0 No	0 No	0 No	0 No	0 No	0 No	0 No	0 No	0 No	0 No	0 No	0 No	0 No	0 No	0 No	0 No	0 No	0 No	0 No	0 No	1 Yes	51
Nagaland	836	1 Rural	3.living with spouse and children	4 Richer	223.7048492	212.55339	1 FLHHMemberNameSel[1]	3 Somewhat satisfied	61	1 Yes	3	1 Less than Primary (Standard 1-4)	3 Can both read and write	3 Able to read whole sentence	4 Christian	.e	1 Everyday	2 More than once a week	5 1 or more times a year	1 Very important	2 Tribe, specify: DM012_tribe	2 Scheduled tribe	.e	20 Others, please Specify DM014_other	ao	20	assamese	0 No	0 No	0 No	0 No	0 No	0 No	0 No	0 No	0 No	0 No	0 No	0 No	0 No	0 No	0 No	0 No	0 No	0 No	0 No	1 Yes	0 No	9993
Madhya Pradesh	1532	2 Urban	3.living with spouse and children	1 Poorest	2528.752686	2936.041	1 FLHHMemberNameSel[1]	3 Somewhat satisfied	72	2 No			4 Cannot read or write		2 Hindu	.e	1 Everyday	4 1 to 3 times a month	5 1 or more times a year	1 Very important	1 Caste, specify: DM012_caste	3 Other backward class (OBC)	.e	4 Hindi	.e	21	.e	0 No	0 No	0 No	0 No	0 No	0 No	0 No	0 No	0 No	0 No	0 No	0 No	0 No	0 No	0 No	0 No	0 No	0 No	0 No	0 No	1 Yes	9993
Puducherry	2278	1 Rural	4.living with children and others	4 Richer	110.2105713	150.27284	1 FLHHMemberNameSel[1]	3 Somewhat satisfied	47	1 Yes	10	4 Secondary School/Matriculation completed			2 Hindu	.e	3 Once a week	6 Not at all	6 Not at all	2 Somewhat important	1 Caste, specify: DM012_caste	3 Other backward class (OBC)	.e	16 Tamil	.e	21	.e	0 No	0 No	0 No	0 No	0 No	0 No	0 No	0 No	0 No	0 No	0 No	0 No	0 No	0 No	0 No	0 No	0 No	0 No	0 No	0 No	1 Yes	47
Tamil Nadu	2175	1 Rural	4.living with children and others	3 Middle	12066.40527	14091.195	5 FLHHMemberNameSel[5]	2 Very satisfied	78	1 Yes	8	3 Middle Completed (Standard 8- 9)			4 Christian	.e	1 Everyday	3 Once a week	3 Once a week	1 Very important	1 Caste, specify: DM012_caste	3 Other backward class (OBC)	.e	16 Tamil	.e	21	.e	0 No	0 No	0 No	0 No	0 No	0 No	0 No	0 No	0 No	0 No	0 No	0 No	0 No	0 No	0 No	0 No	0 No	0 No	0 No	0 No	1 Yes	9993
West Bengal	1136	1 Rural	3.living with spouse and children	4 Richer	4543.830078	5834.627	1 FLHHMemberNameSel[1]	3 Somewhat satisfied	45	1 Yes	5	2 Primary Completed (Standard 5-7)	3 Can both read and write	3 Able to read whole sentence	3 Muslim	.e	2 More than once a week	6 Not at all	6 Not at all	2 Somewhat important	2 Tribe, specify: DM012_tribe	1 Scheduled caste	.e	2 Bengali	.e	4	.e	0 No	0 No	0 No	1 Yes	0 No	0 No	0 No	0 No	0 No	0 No	0 No	0 No	0 No	0 No	0 No	0 No	0 No	0 No	0 No	0 No	0 No	9993
Uttar Pradesh	567	1 Rural	3.living with spouse and children	1 Poorest	1148.10022	929.09521	1 FLHHMemberNameSel[1]	4 Not very satisfied	63	1 Yes	7	2 Primary Completed (Standard 5-7)			2 Hindu	.e	1 Everyday	2 More than once a week	4 1 to 3 times a month	1 Very important	1 Caste, specify: DM012_caste	2 Scheduled tribe	.e	4 Hindi	.e	21	.e	0 No	0 No	0 No	0 No	0 No	0 No	0 No	0 No	0 No	0 No	0 No	0 No	0 No	0 No	0 No	0 No	0 No	0 No	0 No	0 No	1 Yes	9993
Andhra Pradesh	1846	1 Rural	3.living with spouse and children	4 Richer	3763.701904	3437.0359	1 FLHHMemberNameSel[1]	3 Somewhat satisfied	62	2 No			4 Cannot read or write		2 Hindu	.e	6 Not at all	6 Not at all	6 Not at all	3 Not too important	1 Caste, specify: DM012_caste	3 Other backward class (OBC)	.e	17 Telugu	.e	21	.e	0 No	0 No	0 No	0 No	0 No	0 No	0 No	0 No	0 No	0 No	0 No	0 No	0 No	0 No	0 No	0 No	0 No	0 No	0 No	0 No	1 Yes	9993
Uttar Pradesh	560	1 Rural	3.living with spouse and children	4 Richer	6370.728516	5155.4849	1 FLHHMemberNameSel[1]	1 Completely satisfied	52	1 Yes	8	3 Middle Completed (Standard 8- 9)			3 Muslim	.e	1 Everyday	1 Everyday	5 1 or more times a year	1 Very important	1 Caste, specify: DM012_caste	3 Other backward class (OBC)	.e	4 Hindi	.e	18-20	arbi	0 No	0 No	0 No	0 No	0 No	0 No	0 No	0 No	0 No	0 No	0 No	0 No	0 No	0 No	0 No	0 No	0 No	1 Yes	0 No	1 Yes	0 No	9993
West Bengal	1118	1 Rural	3.living with spouse and children	3 Middle	10271.60938	13189.536	1 FLHHMemberNameSel[1]	3 Somewhat satisfied	56	1 Yes	9	3 Middle Completed (Standard 8- 9)			3 Muslim	.e	1 Everyday	3 Once a week	3 Once a week	1 Very important	3 No Caste/Tribe			2 Bengali	.e	21	.e	0 No	0 No	0 No	0 No	0 No	0 No	0 No	0 No	0 No	0 No	0 No	0 No	0 No	0 No	0 No	0 No	0 No	0 No	0 No	0 No	1 Yes	9993
Rajasthan	452	2 Urban	3.living with spouse and children	3 Middle	6796.42627	5486.5415	1 FLHHMemberNameSel[1]	1 Completely satisfied	49	1 Yes	15	7 Graduate degree (B.A., B.Sc., B. Com.) completed			2 Hindu	.e	1 Everyday	1 Everyday	3 Once a week	1 Very important	1 Caste, specify: DM012_caste	4 None of them	.e	4 Hindi	.e	19-14-20	sanskrit	0 No	0 No	0 No	0 No	0 No	0 No	0 No	0 No	0 No	0 No	0 No	0 No	0 No	1 Yes	0 No	0 No	0 No	0 No	1 Yes	1 Yes	0 No	15
Maharashtra	1713	1 Rural	3.living with spouse and children	1 Poorest	6009.289551	6949.2759	6 FLHHMemberNameSel[6]	2 Very satisfied	68	1 Yes	2	1 Less than Primary (Standard 1-4)	3 Can both read and write	3 Able to read whole sentence	2 Hindu	.e	1 Everyday	2 More than once a week	5 1 or more times a year	1 Very important	1 Caste, specify: DM012_caste	2 Scheduled tribe	.e	20 Others, please Specify DM014_other	airani	10-Apr	.e	0 No	0 No	0 No	1 Yes	0 No	0 No	0 No	0 No	0 No	1 Yes	0 No	0 No	0 No	0 No	0 No	0 No	0 No	0 No	0 No	0 No	0 No	9993
Kerala	2101	1 Rural	3.living with spouse and children	2 Poorer	7048.25293	617.99969	1 FLHHMemberNameSel[1]	2 Very satisfied	57	1 Yes	10	4 Secondary School/Matriculation completed			4 Christian	.e	1 Everyday	3 Once a week	5 1 or more times a year	1 Very important	1 Caste, specify: DM012_caste	4 None of them	.e	8 Malayalam	.e	21	.e	0 No	0 No	0 No	0 No	0 No	0 No	0 No	0 No	0 No	0 No	0 No	0 No	0 No	0 No	0 No	0 No	0 No	0 No	0 No	0 No	1 Yes	57
Bihar	691	1 Rural	3.living with spouse and children	1 Poorest	5939.918945	6274.3701	1 FLHHMemberNameSel[1]	4 Not very satisfied	58	2 No			4 Cannot read or write		2 Hindu	.e	3 Once a week	6 Not at all	4 1 to 3 times a month	1 Very important	1 Caste, specify: DM012_caste	1 Scheduled caste	.e	4 Hindi	.e	21	.e	0 No	0 No	0 No	0 No	0 No	0 No	0 No	0 No	0 No	0 No	0 No	0 No	0 No	0 No	0 No	0 No	0 No	0 No	0 No	0 No	1 Yes	9993
Odisha	1337	1 Rural	2.living with spouse and/or others	1 Poorest	6988.376953	7244.001	1 FLHHMemberNameSel[1]	2 Very satisfied	64	2 No			4 Cannot read or write		2 Hindu	.e	5 1 or more times a year	5 1 or more times a year	6 Not at all	1 Very important	1 Caste, specify: DM012_caste	4 None of them	.e	12 Oriya	.e	21	.e	0 No	0 No	0 No	0 No	0 No	0 No	0 No	0 No	0 No	0 No	0 No	0 No	0 No	0 No	0 No	0 No	0 No	0 No	0 No	0 No	1 Yes	40
Punjab	122	1 Rural	3.living with spouse and children	4 Richer	2189.797119	2106.4475	1 FLHHMemberNameSel[1]	2 Very satisfied	67	2 No			4 Cannot read or write		5 Sikh	.e	3 Once a week	4 1 to 3 times a month	5 1 or more times a year	1 Very important	1 Caste, specify: DM012_caste	1 Scheduled caste	.e	13 Punjabi	.e	4	.e	0 No	0 No	0 No	1 Yes	0 No	0 No	0 No	0 No	0 No	0 No	0 No	0 No	0 No	0 No	0 No	0 No	0 No	0 No	0 No	0 No	0 No	9993
Lakshadweep	2053	2 Urban	3.living with spouse and children	2 Poorer	9.379711151	0.639476	2 FLHHMemberNameSel[2]	2 Very satisfied	75	2 No			4 Cannot read or write		3 Muslim	.e	1 Everyday	1 Everyday	1 Everyday	1 Very important	1 Caste, specify: DM012_caste	2 Scheduled tribe	.e	8 Malayalam	.e	20	jeseri	0 No	0 No	0 No	0 No	0 No	0 No	0 No	0 No	0 No	0 No	0 No	0 No	0 No	0 No	0 No	0 No	0 No	0 No	0 No	1 Yes	0 No	75
Andhra Pradesh	1849	1 Rural	2.living with spouse and/or others	3 Middle	5046.21875	4608.2383	1 FLHHMemberNameSel[1]	3 Somewhat satisfied	58	2 No			4 Cannot read or write		2 Hindu	.e	3 Once a week	5 1 or more times a year	6 Not at all	2 Somewhat important	1 Caste, specify: DM012_caste	3 Other backward class (OBC)	.e	17 Telugu	.e	21	.e	0 No	0 No	0 No	0 No	0 No	0 No	0 No	0 No	0 No	0 No	0 No	0 No	0 No	0 No	0 No	0 No	0 No	0 No	0 No	0 No	1 Yes	9993
Bihar	744	2 Urban	3.living with spouse and children	2 Poorer	2676.050293	2884.6643	1 FLHHMemberNameSel[1]	2 Very satisfied	67	1 Yes	10	4 Secondary School/Matriculation completed			2 Hindu	.e	1 Everyday	6 Not at all	6 Not at all	1 Very important	1 Caste, specify: DM012_caste	3 Other backward class (OBC)	.e	4 Hindi	.e	21	.e	0 No	0 No	0 No	0 No	0 No	0 No	0 No	0 No	0 No	0 No	0 No	0 No	0 No	0 No	0 No	0 No	0 No	0 No	0 No	0 No	1 Yes	9993
Tamil Nadu	2155	1 Rural	3.living with spouse and children	3 Middle	3492.981445	4079.1172	1 FLHHMemberNameSel[1]	3 Somewhat satisfied	50	2 No			4 Cannot read or write		2 Hindu	.e	5 1 or more times a year	6 Not at all	6 Not at all	3 Not too important	1 Caste, specify: DM012_caste	3 Other backward class (OBC)	.e	16 Tamil	.e	21	.e	0 No	0 No	0 No	0 No	0 No	0 No	0 No	0 No	0 No	0 No	0 No	0 No	0 No	0 No	0 No	0 No	0 No	0 No	0 No	0 No	1 Yes	9993
Andhra Pradesh	1853	1 Rural	3.living with spouse and children	1 Poorest	1645.106812	1502.3218	1 FLHHMemberNameSel[1]	3 Somewhat satisfied	56	2 No			4 Cannot read or write		4 Christian	.e	2 More than once a week	3 Once a week	6 Not at all	2 Somewhat important	1 Caste, specify: DM012_caste	1 Scheduled caste	.e	17 Telugu	.e	21	.e	0 No	0 No	0 No	0 No	0 No	0 No	0 No	0 No	0 No	0 No	0 No	0 No	0 No	0 No	0 No	0 No	0 No	0 No	0 No	0 No	1 Yes	9993
Assam	1036	1 Rural	3.living with spouse and children	1 Poorest	2476.310547	2899.0994	1 FLHHMemberNameSel[1]	3 Somewhat satisfied	64	2 No			4 Cannot read or write		2 Hindu	.e	2 More than once a week	5 1 or more times a year	5 1 or more times a year	1 Very important	1 Caste, specify: DM012_caste	3 Other backward class (OBC)	.e	1 Assamese	.e	21	.e	0 No	0 No	0 No	0 No	0 No	0 No	0 No	0 No	0 No	0 No	0 No	0 No	0 No	0 No	0 No	0 No	0 No	0 No	0 No	0 No	1 Yes	9993
Jammu and Kashmir	13	1 Rural	3.living with spouse and children	4 Richer	857.4979858	858.48206	1 FLHHMemberNameSel[1]	3 Somewhat satisfied	66	2 No			4 Cannot read or write		3 Muslim	.e	1 Everyday	6 Not at all	2 More than once a week	1 Very important	3 No Caste/Tribe			6 Kashmiri	.e	21	.e	0 No	0 No	0 No	0 No	0 No	0 No	0 No	0 No	0 No	0 No	0 No	0 No	0 No	0 No	0 No	0 No	0 No	0 No	0 No	0 No	1 Yes	9993
Himachal Pradesh	75	1 Rural	2.living with spouse and/or others	4 Richer	841.364624	876.81238	1 FLHHMemberNameSel[1]	5 Not at all satisfied	61	1 Yes	4	1 Less than Primary (Standard 1-4)	1 Can read only	3 Able to read whole sentence	2 Hindu	.e	1 Everyday	5 1 or more times a year	5 1 or more times a year	1 Very important	1 Caste, specify: DM012_caste	1 Scheduled caste	.e	4 Hindi	.e	21	.e	0 No	0 No	0 No	0 No	0 No	0 No	0 No	0 No	0 No	0 No	0 No	0 No	0 No	0 No	0 No	0 No	0 No	0 No	0 No	0 No	1 Yes	9993
Haryana	272	1 Rural	2.living with spouse and/or others	3 Middle	3236.883301	4297.1509	1 FLHHMemberNameSel[1]	3 Somewhat satisfied	59	1 Yes	3	1 Less than Primary (Standard 1-4)	3 Can both read and write	2 Able to read only part of sentence	2 Hindu	.e	1 Everyday	2 More than once a week	4 1 to 3 times a month	1 Very important	1 Caste, specify: DM012_caste	1 Scheduled caste	.e	4 Hindi	.e	21	.e	0 No	0 No	0 No	0 No	0 No	0 No	0 No	0 No	0 No	0 No	0 No	0 No	0 No	0 No	0 No	0 No	0 No	0 No	0 No	0 No	1 Yes	40
Bihar	673	1 Rural	3.living with spouse and children	2 Poorer	4467.498047	4719.043	1 FLHHMemberNameSel[1]	2 Very satisfied	60	2 No			4 Cannot read or write		2 Hindu	.e	5 1 or more times a year	5 1 or more times a year	6 Not at all	1 Very important	1 Caste, specify: DM012_caste	3 Other backward class (OBC)	.e	4 Hindi	.e	20	odiya	0 No	0 No	0 No	0 No	0 No	0 No	0 No	0 No	0 No	0 No	0 No	0 No	0 No	0 No	0 No	0 No	0 No	0 No	0 No	1 Yes	0 No	9993
Karnataka	1912	1 Rural	2.living with spouse and/or others	4 Richer	7342.304688	7874.7725	1 FLHHMemberNameSel[1]	3 Somewhat satisfied	68	2 No			4 Cannot read or write		2 Hindu	.e	3 Once a week	4 1 to 3 times a month	4 1 to 3 times a month	1 Very important	1 Caste, specify: DM012_caste	3 Other backward class (OBC)	.e	5 Kannada	.e	21	.e	0 No	0 No	0 No	0 No	0 No	0 No	0 No	0 No	0 No	0 No	0 No	0 No	0 No	0 No	0 No	0 No	0 No	0 No	0 No	0 No	1 Yes	9993
Bihar	657	1 Rural	3.living with spouse and children	1 Poorest	3692.299316	3900.1968	1 FLHHMemberNameSel[1]	4 Not very satisfied	67	2 No			4 Cannot read or write		2 Hindu	.e	3 Once a week	3 Once a week	5 1 or more times a year	1 Very important	1 Caste, specify: DM012_caste	3 Other backward class (OBC)	.e	4 Hindi	.e	21	.e	0 No	0 No	0 No	0 No	0 No	0 No	0 No	0 No	0 No	0 No	0 No	0 No	0 No	0 No	0 No	0 No	0 No	0 No	0 No	0 No	1 Yes	9993
Chhatisgarh	1420	1 Rural	2.living with spouse and/or others	4 Richer	1786.361694	1692.7717	1 FLHHMemberNameSel[1]	1 Completely satisfied	66	1 Yes	7	2 Primary Completed (Standard 5-7)			2 Hindu	.e	1 Everyday	1 Everyday	6 Not at all	1 Very important	1 Caste, specify: DM012_caste	3 Other backward class (OBC)	.e	20 Others, please Specify DM014_other	chhattisgri	21	.e	0 No	0 No	0 No	0 No	0 No	0 No	0 No	0 No	0 No	0 No	0 No	0 No	0 No	0 No	0 No	0 No	0 No	0 No	0 No	0 No	1 Yes	14
Bihar	663	1 Rural	2.living with spouse and/or others	5 Richest	11839.07715	12505.684	1 FLHHMemberNameSel[1]	1 Completely satisfied	68	1 Yes	15	7 Graduate degree (B.A., B.Sc., B. Com.) completed			2 Hindu	.e	1 Everyday	3 Once a week	5 1 or more times a year	1 Very important	1 Caste, specify: DM012_caste	4 None of them	.e	4 Hindi	.e	21	.e	0 No	0 No	0 No	0 No	0 No	0 No	0 No	0 No	0 No	0 No	0 No	0 No	0 No	0 No	0 No	0 No	0 No	0 No	0 No	0 No	1 Yes	68
Maharashtra	1772	2 Urban	3.living with spouse and children	1 Poorest	16910.74414	18319.922	1 FLHHMemberNameSel[1]	3 Somewhat satisfied	70	1 Yes	3	1 Less than Primary (Standard 1-4)	3 Can both read and write	1 Cannot read at all	3 Muslim	.e	1 Everyday	1 Everyday	6 Not at all	1 Very important	1 Caste, specify: DM012_caste	3 Other backward class (OBC)	.e	4 Hindi	.e	Oct-18	.e	0 No	0 No	0 No	0 No	0 No	0 No	0 No	0 No	0 No	1 Yes	0 No	0 No	0 No	0 No	0 No	0 No	0 No	1 Yes	0 No	0 No	0 No	40
Madhya Pradesh	1512	1 Rural	3.living with spouse and children	2 Poorer	480.0996094	591.05658	1 FLHHMemberNameSel[1]	3 Somewhat satisfied	51	2 No			4 Cannot read or write		2 Hindu	.e	2 More than once a week	6 Not at all	6 Not at all	2 Somewhat important	1 Caste, specify: DM012_caste	2 Scheduled tribe	.e	4 Hindi	.e	21	.e	0 No	0 No	0 No	0 No	0 No	0 No	0 No	0 No	0 No	0 No	0 No	0 No	0 No	0 No	0 No	0 No	0 No	0 No	0 No	0 No	1 Yes	9993
Delhi	348	2 Urban	3.living with spouse and children	5 Richest	745.0632324	573.96295	1 FLHHMemberNameSel[1]	1 Completely satisfied	52	1 Yes	12	5 Higher Secondary/Intermediate/Senior Secondary completed			2 Hindu	.e	1 Everyday	4 1 to 3 times a month	6 Not at all	2 Somewhat important	1 Caste, specify: DM012_caste	3 Other backward class (OBC)	.e	4 Hindi	.e	21	.e	0 No	0 No	0 No	0 No	0 No	0 No	0 No	0 No	0 No	0 No	0 No	0 No	0 No	0 No	0 No	0 No	0 No	0 No	0 No	0 No	1 Yes	52
Dadra and Nagar Haveli	1681	1 Rural	3.living with spouse and children	1 Poorest	27.47916031	42.556171	1 FLHHMemberNameSel[1]	2 Very satisfied	54	2 No			4 Cannot read or write		2 Hindu	.e	1 Everyday	5 1 or more times a year	6 Not at all	2 Somewhat important	2 Tribe, specify: DM012_tribe	2 Scheduled tribe	.e	3 Gujarati	.e	20	varli	0 No	0 No	0 No	0 No	0 No	0 No	0 No	0 No	0 No	0 No	0 No	0 No	0 No	0 No	0 No	0 No	0 No	0 No	0 No	1 Yes	0 No	9993
Chhatisgarh	1433	1 Rural	3.living with spouse and children	1 Poorest	1694.013062	1605.2614	1 FLHHMemberNameSel[1]	3 Somewhat satisfied	46	2 No			4 Cannot read or write		2 Hindu	.e	1 Everyday	5 1 or more times a year	5 1 or more times a year	1 Very important	2 Tribe, specify: DM012_tribe	3 Other backward class (OBC)	.e	4 Hindi	.e	21	.e	0 No	0 No	0 No	0 No	0 No	0 No	0 No	0 No	0 No	0 No	0 No	0 No	0 No	0 No	0 No	0 No	0 No	0 No	0 No	0 No	1 Yes	9993
Kerala	2084	1 Rural	3.living with spouse and children	2 Poorer	8225.901367	721.25745	2 FLHHMemberNameSel[2]	3 Somewhat satisfied	59	1 Yes	8	3 Middle Completed (Standard 8- 9)			2 Hindu	.e	4 1 to 3 times a month	4 1 to 3 times a month	6 Not at all	2 Somewhat important	1 Caste, specify: DM012_caste	3 Other backward class (OBC)	.e	8 Malayalam	.e	21	.e	0 No	0 No	0 No	0 No	0 No	0 No	0 No	0 No	0 No	0 No	0 No	0 No	0 No	0 No	0 No	0 No	0 No	0 No	0 No	0 No	1 Yes	32
Mizoram	919	1 Rural	3.living with spouse and children	3 Middle	637.8178101	1006.3394	1 FLHHMemberNameSel[1]	3 Somewhat satisfied	65	1 Yes	2	1 Less than Primary (Standard 1-4)	3 Can both read and write	3 Able to read whole sentence	4 Christian	.e	1 Everyday	2 More than once a week	5 1 or more times a year	1 Very important	2 Tribe, specify: DM012_tribe	2 Scheduled tribe	.e	20 Others, please Specify DM014_other	mizo	21	.e	0 No	0 No	0 No	0 No	0 No	0 No	0 No	0 No	0 No	0 No	0 No	0 No	0 No	0 No	0 No	0 No	0 No	0 No	0 No	0 No	1 Yes	9993
Kerala	2087	1 Rural	2.living with spouse and/or others	1 Poorest	10117.4707	887.11261	1 FLHHMemberNameSel[1]	4 Not very satisfied	75	1 Yes	5	2 Primary Completed (Standard 5-7)	3 Can both read and write	3 Able to read whole sentence	2 Hindu	.e	1 Everyday	4 1 to 3 times a month	5 1 or more times a year	2 Somewhat important	1 Caste, specify: DM012_caste	4 None of them	.e	8 Malayalam	.e	21	.e	0 No	0 No	0 No	0 No	0 No	0 No	0 No	0 No	0 No	0 No	0 No	0 No	0 No	0 No	0 No	0 No	0 No	0 No	0 No	0 No	1 Yes	9993
Telangana	2373	1 Rural	2.living with spouse and/or others	3 Middle	2530.847656	2343.0566	2 FLHHMemberNameSel[2]	3 Somewhat satisfied	52	2 No			2 Can write only		2 Hindu	.e	5 1 or more times a year	5 1 or more times a year	5 1 or more times a year	2 Somewhat important	1 Caste, specify: DM012_caste	3 Other backward class (OBC)	.e	17 Telugu	.e	21	.e	0 No	0 No	0 No	0 No	0 No	0 No	0 No	0 No	0 No	0 No	0 No	0 No	0 No	0 No	0 No	0 No	0 No	0 No	0 No	0 No	1 Yes	9993
Uttar Pradesh	513	1 Rural	4.living with children and others	1 Poorest	6316.32666	5111.4604	1 FLHHMemberNameSel[1]	4 Not very satisfied	68	1 Yes	8	3 Middle Completed (Standard 8- 9)			2 Hindu	.e	1 Everyday	6 Not at all	1 Everyday	3 Not too important	1 Caste, specify: DM012_caste	1 Scheduled caste	.e	4 Hindi	.e	21	.e	0 No	0 No	0 No	0 No	0 No	0 No	0 No	0 No	0 No	0 No	0 No	0 No	0 No	0 No	0 No	0 No	0 No	0 No	0 No	0 No	1 Yes	9993
Chhatisgarh	1403	1 Rural	3.living with spouse and children	2 Poorer	4567.368164	4328.0771	1 FLHHMemberNameSel[1]	2 Very satisfied	47	1 Yes	8	3 Middle Completed (Standard 8- 9)			2 Hindu	.e	1 Everyday	5 1 or more times a year	5 1 or more times a year	1 Very important	2 Tribe, specify: DM012_tribe	2 Scheduled tribe	.e	4 Hindi	.e	21	.e	0 No	0 No	0 No	0 No	0 No	0 No	0 No	0 No	0 No	0 No	0 No	0 No	0 No	0 No	0 No	0 No	0 No	0 No	0 No	0 No	1 Yes	9993
Jharkhand	1230	1 Rural	3.living with spouse and children	3 Middle	1541.864258	1614.9315	1 FLHHMemberNameSel[1]	2 Very satisfied	56	1 Yes	10	4 Secondary School/Matriculation completed			2 Hindu	.e	1 Everyday	6 Not at all	6 Not at all	1 Very important	1 Caste, specify: DM012_caste	4 None of them	.e	4 Hindi	.e	19	.e	0 No	0 No	0 No	0 No	0 No	0 No	0 No	0 No	0 No	0 No	0 No	0 No	0 No	0 No	0 No	0 No	0 No	0 No	1 Yes	0 No	0 No	9993
Andaman and Nicobar	2309	1 Rural	3.living with spouse and children	1 Poorest	26.20890045	23.656607	1 FLHHMemberNameSel[1]	2 Very satisfied	59	1 Yes	8	3 Middle Completed (Standard 8- 9)			4 Christian	.e	3 Once a week	6 Not at all	6 Not at all	1 Very important	2 Tribe, specify: DM012_tribe	2 Scheduled tribe	.e	20 Others, please Specify DM014_other	nicobari	4	.e	0 No	0 No	0 No	1 Yes	0 No	0 No	0 No	0 No	0 No	0 No	0 No	0 No	0 No	0 No	0 No	0 No	0 No	0 No	0 No	0 No	0 No	9993
Bihar	682	1 Rural	3.living with spouse and children	1 Poorest	1269.412598	1340.8877	1 FLHHMemberNameSel[1]	3 Somewhat satisfied	48	1 Yes	9	3 Middle Completed (Standard 8- 9)			2 Hindu	.e	4 1 to 3 times a month	4 1 to 3 times a month	5 1 or more times a year	1 Very important	1 Caste, specify: DM012_caste	1 Scheduled caste	.e	20 Others, please Specify DM014_other	bhojpuri	4	.e	0 No	0 No	0 No	1 Yes	0 No	0 No	0 No	0 No	0 No	0 No	0 No	0 No	0 No	0 No	0 No	0 No	0 No	0 No	0 No	0 No	0 No	9993
Uttar Pradesh	499	1 Rural	3.living with spouse and children	5 Richest	588.3165283	476.09262	1 FLHHMemberNameSel[1]	1 Completely satisfied	47	1 Yes	12	5 Higher Secondary/Intermediate/Senior Secondary completed			2 Hindu	.e	1 Everyday	3 Once a week	4 1 to 3 times a month	1 Very important	1 Caste, specify: DM012_caste	3 Other backward class (OBC)	.e	4 Hindi	.e	21	.e	0 No	0 No	0 No	0 No	0 No	0 No	0 No	0 No	0 No	0 No	0 No	0 No	0 No	0 No	0 No	0 No	0 No	0 No	0 No	0 No	1 Yes	9993
Tamil Nadu	2161	1 Rural	2.living with spouse and/or others	5 Richest	10922.00781	12754.764	1 FLHHMemberNameSel[1]	3 Somewhat satisfied	60	1 Yes	9	3 Middle Completed (Standard 8- 9)			2 Hindu	.e	4 1 to 3 times a month	4 1 to 3 times a month	6 Not at all	2 Somewhat important	1 Caste, specify: DM012_caste	3 Other backward class (OBC)	.e	16 Tamil	.e	21	.e	0 No	0 No	0 No	0 No	0 No	0 No	0 No	0 No	0 No	0 No	0 No	0 No	0 No	0 No	0 No	0 No	0 No	0 No	0 No	0 No	1 Yes	9993
Uttar Pradesh	582	1 Rural	3.living with spouse and children	2 Poorer	1097.692139	888.30261	1 FLHHMemberNameSel[1]	3 Somewhat satisfied	48	1 Yes	12	5 Higher Secondary/Intermediate/Senior Secondary completed			3 Muslim	.e	2 More than once a week	5 1 or more times a year	5 1 or more times a year	1 Very important	1 Caste, specify: DM012_caste	3 Other backward class (OBC)	.e	4 Hindi	.e	21	.e	0 No	0 No	0 No	0 No	0 No	0 No	0 No	0 No	0 No	0 No	0 No	0 No	0 No	0 No	0 No	0 No	0 No	0 No	0 No	0 No	1 Yes	9993
Madhya Pradesh	1494	1 Rural	3.living with spouse and children	4 Richer	65949.23438	81190.922	5 FLHHMemberNameSel[5]	3 Somewhat satisfied	63	2 No			4 Cannot read or write		3 Muslim	.e	2 More than once a week	2 More than once a week	5 1 or more times a year	2 Somewhat important	1 Caste, specify: DM012_caste	3 Other backward class (OBC)	.e	4 Hindi	.e	21	.e	0 No	0 No	0 No	0 No	0 No	0 No	0 No	0 No	0 No	0 No	0 No	0 No	0 No	0 No	0 No	0 No	0 No	0 No	0 No	0 No	1 Yes	9993
Andhra Pradesh	2431	1 Rural	3.living with spouse and children	5 Richest	2968.165771	2710.5476	1 FLHHMemberNameSel[1]	3 Somewhat satisfied	69	1 Yes	5	2 Primary Completed (Standard 5-7)	3 Can both read and write	3 Able to read whole sentence	2 Hindu	.e	3 Once a week	3 Once a week	5 1 or more times a year	1 Very important	1 Caste, specify: DM012_caste	3 Other backward class (OBC)	.e	17 Telugu	.e	16	.e	0 No	0 No	0 No	0 No	0 No	0 No	0 No	0 No	0 No	0 No	0 No	0 No	0 No	0 No	0 No	1 Yes	0 No	0 No	0 No	0 No	0 No	9993
Arunachal Pradesh	814	1 Rural	4.living with children and others	2 Poorer	173.1088715	399.34503	1 FLHHMemberNameSel[1]	2 Very satisfied	60	2 No			4 Cannot read or write		4 Christian	.e	1 Everyday	2 More than once a week	2 More than once a week	1 Very important	2 Tribe, specify: DM012_tribe	2 Scheduled tribe	.e	20 Others, please Specify DM014_other	nyishi	01-Apr	.e	1 Yes	0 No	0 No	1 Yes	0 No	0 No	0 No	0 No	0 No	0 No	0 No	0 No	0 No	0 No	0 No	0 No	0 No	0 No	0 No	0 No	0 No	9993
Arunachal Pradesh	815	1 Rural	3.living with spouse and children	2 Poorer	76.88376617	177.36324	1 FLHHMemberNameSel[1]	2 Very satisfied	49	1 Yes	8	3 Middle Completed (Standard 8- 9)			2 Hindu	.e	2 More than once a week	3 Once a week	4 1 to 3 times a month	1 Very important	1 Caste, specify: DM012_caste	4 None of them	.e	11 Nepali	.e	01-Apr	.e	1 Yes	0 No	0 No	1 Yes	0 No	0 No	0 No	0 No	0 No	0 No	0 No	0 No	0 No	0 No	0 No	0 No	0 No	0 No	0 No	0 No	0 No	9993
Bihar	683	1 Rural	3.living with spouse and children	2 Poorer	5090.403809	5377.0225	1 FLHHMemberNameSel[1]	3 Somewhat satisfied	60	2 No			4 Cannot read or write		2 Hindu	.e	6 Not at all	6 Not at all	6 Not at all	1 Very important	1 Caste, specify: DM012_caste	3 Other backward class (OBC)	.e	20 Others, please Specify DM014_other	bhojpuri	4	.e	0 No	0 No	0 No	1 Yes	0 No	0 No	0 No	0 No	0 No	0 No	0 No	0 No	0 No	0 No	0 No	0 No	0 No	0 No	0 No	0 No	0 No	9993
Madhya Pradesh	1499	1 Rural	3.living with spouse and children	5 Richest	2404.50293	2960.2134	1 FLHHMemberNameSel[1]	1 Completely satisfied	67	1 Yes	11	4 Secondary School/Matriculation completed			2 Hindu	.e	1 Everyday	1 Everyday	1 Everyday	1 Very important	1 Caste, specify: DM012_caste	4 None of them	.e	4 Hindi	.e	21	.e	0 No	0 No	0 No	0 No	0 No	0 No	0 No	0 No	0 No	0 No	0 No	0 No	0 No	0 No	0 No	0 No	0 No	0 No	0 No	0 No	1 Yes	9993
Assam	1044	1 Rural	3.living with spouse and children	1 Poorest	1916.120361	2243.2659	1 FLHHMemberNameSel[1]	3 Somewhat satisfied	47	2 No			4 Cannot read or write		2 Hindu	.e	3 Once a week	5 1 or more times a year	5 1 or more times a year	1 Very important	1 Caste, specify: DM012_caste	3 Other backward class (OBC)	.e	1 Assamese	.e	4	.e	0 No	0 No	0 No	1 Yes	0 No	0 No	0 No	0 No	0 No	0 No	0 No	0 No	0 No	0 No	0 No	0 No	0 No	0 No	0 No	0 No	0 No	9993
Arunachal Pradesh	821	2 Urban	3.living with spouse and children	2 Poorer	71.79850769	101.00757	1 FLHHMemberNameSel[1]	3 Somewhat satisfied	47	1 Yes	10	4 Secondary School/Matriculation completed			6 Buddhist/neo-Buddhist	.e	1 Everyday	2 More than once a week	4 1 to 3 times a month	1 Very important	1 Caste, specify: DM012_caste	1 Scheduled caste	.e	1 Assamese	.e	4	.e	0 No	0 No	0 No	1 Yes	0 No	0 No	0 No	0 No	0 No	0 No	0 No	0 No	0 No	0 No	0 No	0 No	0 No	0 No	0 No	0 No	0 No	4
Puducherry	2288	2 Urban	3.living with spouse and children	2 Poorer	576.632019	392.00534	1 FLHHMemberNameSel[1]	3 Somewhat satisfied	54	1 Yes	10	4 Secondary School/Matriculation completed			2 Hindu	.e	6 Not at all	3 Once a week	6 Not at all	3 Not too important	1 Caste, specify: DM012_caste	3 Other backward class (OBC)	.e	16 Tamil	.e	21	.e	0 No	0 No	0 No	0 No	0 No	0 No	0 No	0 No	0 No	0 No	0 No	0 No	0 No	0 No	0 No	0 No	0 No	0 No	0 No	0 No	1 Yes	9993
Maharashtra	1760	2 Urban	3.living with spouse and children	2 Poorer	4801.052734	5201.126	2 FLHHMemberNameSel[2]	3 Somewhat satisfied	51	1 Yes	17	8 Post-graduate degree or (M.A., M.Sc., M. Com.) above (M.Phil, Ph.D., Post-Doc) completed			6 Buddhist/neo-Buddhist	.e	1 Everyday	3 Once a week	5 1 or more times a year	1 Very important	1 Caste, specify: DM012_caste	1 Scheduled caste	.e	10 Marathi	.e	19-Apr	.e	0 No	0 No	0 No	1 Yes	0 No	0 No	0 No	0 No	0 No	0 No	0 No	0 No	0 No	0 No	0 No	0 No	0 No	0 No	1 Yes	0 No	0 No	34
Uttar Pradesh	519	1 Rural	3.living with spouse and children	2 Poorer	8141.722656	6588.6543	1 FLHHMemberNameSel[1]	4 Not very satisfied	67	1 Yes	7	2 Primary Completed (Standard 5-7)			2 Hindu	.e	2 More than once a week	5 1 or more times a year	4 1 to 3 times a month	1 Very important	1 Caste, specify: DM012_caste	1 Scheduled caste	.e	4 Hindi	.e	21	.e	0 No	0 No	0 No	0 No	0 No	0 No	0 No	0 No	0 No	0 No	0 No	0 No	0 No	0 No	0 No	0 No	0 No	0 No	0 No	0 No	1 Yes	9993
West Bengal	1174	2 Urban	1.living alone	4 Richer	2615.899902	2155.9338	1 FLHHMemberNameSel[1]	5 Not at all satisfied	54	1 Yes	1	1 Less than Primary (Standard 1-4)	4 Cannot read or write		2 Hindu	.e	2 More than once a week	5 1 or more times a year	5 1 or more times a year	2 Somewhat important	1 Caste, specify: DM012_caste	1 Scheduled caste	.e	2 Bengali	.e	4	.e	0 No	0 No	0 No	1 Yes	0 No	0 No	0 No	0 No	0 No	0 No	0 No	0 No	0 No	0 No	0 No	0 No	0 No	0 No	0 No	0 No	0 No	10
Assam	1050	1 Rural	3.living with spouse and children	1 Poorest	2535.791016	2968.7351	1 FLHHMemberNameSel[1]	2 Very satisfied	68	1 Yes	9	3 Middle Completed (Standard 8- 9)			2 Hindu	.e	2 More than once a week	5 1 or more times a year	5 1 or more times a year	1 Very important	1 Caste, specify: DM012_caste	3 Other backward class (OBC)	.e	12 Oriya	.e	01-Apr	.e	1 Yes	0 No	0 No	1 Yes	0 No	0 No	0 No	0 No	0 No	0 No	0 No	0 No	0 No	0 No	0 No	0 No	0 No	0 No	0 No	0 No	0 No	9993
Maharashtra	1718	1 Rural	3.living with spouse and children	5 Richest	8354.930664	9661.8271	2 FLHHMemberNameSel[2]	3 Somewhat satisfied	58	1 Yes	4	1 Less than Primary (Standard 1-4)	3 Can both read and write	3 Able to read whole sentence	2 Hindu	.e	1 Everyday	5 1 or more times a year	5 1 or more times a year	1 Very important	1 Caste, specify: DM012_caste	3 Other backward class (OBC)	.e	10 Marathi	.e	21	.e	0 No	0 No	0 No	0 No	0 No	0 No	0 No	0 No	0 No	0 No	0 No	0 No	0 No	0 No	0 No	0 No	0 No	0 No	0 No	0 No	1 Yes	9993
Tripura	963	1 Rural	3.living with spouse and children	3 Middle	471.4225464	585.91724	1 FLHHMemberNameSel[1]	2 Very satisfied	60	1 Yes	5	2 Primary Completed (Standard 5-7)	3 Can both read and write	3 Able to read whole sentence	6 Buddhist/neo-Buddhist	.e	4 1 to 3 times a month	6 Not at all	6 Not at all	2 Somewhat important	1 Caste, specify: DM012_caste	2 Scheduled tribe	.e	20 Others, please Specify DM014_other	chakma	2	.e	0 No	1 Yes	0 No	0 No	0 No	0 No	0 No	0 No	0 No	0 No	0 No	0 No	0 No	0 No	0 No	0 No	0 No	0 No	0 No	0 No	0 No	9993
West Bengal	1182	2 Urban	3.living with spouse and children	2 Poorer	6705.773926	5526.6655	1 FLHHMemberNameSel[1]	4 Not very satisfied	50	1 Yes	4	1 Less than Primary (Standard 1-4)	3 Can both read and write	2 Able to read only part of sentence	2 Hindu	.e	1 Everyday	4 1 to 3 times a month	4 1 to 3 times a month	1 Very important	1 Caste, specify: DM012_caste	4 None of them	.e	2 Bengali	.e	21	.e	0 No	0 No	0 No	0 No	0 No	0 No	0 No	0 No	0 No	0 No	0 No	0 No	0 No	0 No	0 No	0 No	0 No	0 No	0 No	0 No	1 Yes	9993
West Bengal	1130	1 Rural	3.living with spouse and children	4 Richer	6543.114746	8401.8623	1 FLHHMemberNameSel[1]	1 Completely satisfied	49	1 Yes	15	7 Graduate degree (B.A., B.Sc., B. Com.) completed			2 Hindu	.e	1 Everyday	4 1 to 3 times a month	5 1 or more times a year	1 Very important	1 Caste, specify: DM012_caste	1 Scheduled caste	.e	2 Bengali	.e	21	.e	0 No	0 No	0 No	0 No	0 No	0 No	0 No	0 No	0 No	0 No	0 No	0 No	0 No	0 No	0 No	0 No	0 No	0 No	0 No	0 No	1 Yes	44
Rajasthan	423	1 Rural	2.living with spouse and/or others	5 Richest	6419.285156	5844.1401	1 FLHHMemberNameSel[1]	2 Very satisfied	66	1 Yes	5	2 Primary Completed (Standard 5-7)	3 Can both read and write	3 Able to read whole sentence	2 Hindu	.e	4 1 to 3 times a month	4 1 to 3 times a month	5 1 or more times a year	2 Somewhat important	1 Caste, specify: DM012_caste	4 None of them	.e	4 Hindi	.e	20	assamese	0 No	0 No	0 No	0 No	0 No	0 No	0 No	0 No	0 No	0 No	0 No	0 No	0 No	0 No	0 No	0 No	0 No	0 No	0 No	1 Yes	0 No	9993
Kerala	2103	1 Rural	5.living with others only	4 Richer	2217.327393	194.41809	2 FLHHMemberNameSel[2]	3 Somewhat satisfied	67	1 Yes	2	1 Less than Primary (Standard 1-4)	1 Can read only	3 Able to read whole sentence	2 Hindu	.e	6 Not at all	6 Not at all	6 Not at all	2 Somewhat important	1 Caste, specify: DM012_caste	3 Other backward class (OBC)	.e	8 Malayalam	.e	21	.e	0 No	0 No	0 No	0 No	0 No	0 No	0 No	0 No	0 No	0 No	0 No	0 No	0 No	0 No	0 No	0 No	0 No	0 No	0 No	0 No	1 Yes	25
Odisha	1338	1 Rural	3.living with spouse and children	4 Richer	2484.796631	2575.6868	1 FLHHMemberNameSel[1]	1 Completely satisfied	45	1 Yes	15	7 Graduate degree (B.A., B.Sc., B. Com.) completed			2 Hindu	.e	1 Everyday	1 Everyday	5 1 or more times a year	1 Very important	1 Caste, specify: DM012_caste	4 None of them	.e	12 Oriya	.e	Apr-19	.e	0 No	0 No	0 No	1 Yes	0 No	0 No	0 No	0 No	0 No	0 No	0 No	0 No	0 No	0 No	0 No	0 No	0 No	0 No	1 Yes	0 No	0 No	9993
Tamil Nadu	2159	1 Rural	3.living with spouse and children	3 Middle	4614.441895	5388.7632	1 FLHHMemberNameSel[1]	3 Somewhat satisfied	57	2 No			4 Cannot read or write		2 Hindu	.e	2 More than once a week	4 1 to 3 times a month	2 More than once a week	2 Somewhat important	1 Caste, specify: DM012_caste	1 Scheduled caste	.e	16 Tamil	.e	17	.e	0 No	0 No	0 No	0 No	0 No	0 No	0 No	0 No	0 No	0 No	0 No	0 No	0 No	0 No	0 No	0 No	1 Yes	0 No	0 No	0 No	0 No	9993
Chhatisgarh	1446	2 Urban	3.living with spouse and children	1 Poorest	2637.283936	2416.7415	1 FLHHMemberNameSel[1]	3 Somewhat satisfied	48	1 Yes	3	1 Less than Primary (Standard 1-4)	3 Can both read and write	1 Cannot read at all	2 Hindu	.e	1 Everyday	5 1 or more times a year	6 Not at all	2 Somewhat important	1 Caste, specify: DM012_caste	1 Scheduled caste	.e	4 Hindi	.e	21	.e	0 No	0 No	0 No	0 No	0 No	0 No	0 No	0 No	0 No	0 No	0 No	0 No	0 No	0 No	0 No	0 No	0 No	0 No	0 No	0 No	1 Yes	9993
Daman and Diu	1665	2 Urban	3.living with spouse and children	1 Poorest	4.971146107	4.2070208	1 FLHHMemberNameSel[1]	3 Somewhat satisfied	45	1 Yes	12	5 Higher Secondary/Intermediate/Senior Secondary completed			2 Hindu	.e	1 Everyday	5 1 or more times a year	5 1 or more times a year	2 Somewhat important	1 Caste, specify: DM012_caste	3 Other backward class (OBC)	.e	4 Hindi	.e	20	odiya	0 No	0 No	0 No	0 No	0 No	0 No	0 No	0 No	0 No	0 No	0 No	0 No	0 No	0 No	0 No	0 No	0 No	0 No	0 No	1 Yes	0 No	11
Karnataka	1940	1 Rural	3.living with spouse and children	1 Poorest	9172.488281	9837.6816	1 FLHHMemberNameSel[1]	4 Not very satisfied	57	2 No			4 Cannot read or write		2 Hindu	.e	3 Once a week	4 1 to 3 times a month	4 1 to 3 times a month	1 Very important	1 Caste, specify: DM012_caste	1 Scheduled caste	.e	5 Kannada	.e	21	.e	0 No	0 No	0 No	0 No	0 No	0 No	0 No	0 No	0 No	0 No	0 No	0 No	0 No	0 No	0 No	0 No	0 No	0 No	0 No	0 No	1 Yes	9993
Karnataka	1917	1 Rural	4.living with children and others	1 Poorest	6351.627441	6812.2505	5 FLHHMemberNameSel[5]	2 Very satisfied	70	2 No			4 Cannot read or write		2 Hindu	.e	1 Everyday	2 More than once a week	3 Once a week	1 Very important	1 Caste, specify: DM012_caste	1 Scheduled caste	.e	5 Kannada	.e	21	.e	0 No	0 No	0 No	0 No	0 No	0 No	0 No	0 No	0 No	0 No	0 No	0 No	0 No	0 No	0 No	0 No	0 No	0 No	0 No	0 No	1 Yes	15
Bihar	669	1 Rural	4.living with children and others	3 Middle	4651.605469	4913.5171	1 FLHHMemberNameSel[1]	2 Very satisfied	62	1 Yes	10	4 Secondary School/Matriculation completed			2 Hindu	.e	1 Everyday	6 Not at all	5 1 or more times a year	1 Very important	1 Caste, specify: DM012_caste	3 Other backward class (OBC)	.e	4 Hindi	.e	21	.e	0 No	0 No	0 No	0 No	0 No	0 No	0 No	0 No	0 No	0 No	0 No	0 No	0 No	0 No	0 No	0 No	0 No	0 No	0 No	0 No	1 Yes	9993
Chhatisgarh	1389	1 Rural	3.living with spouse and children	2 Poorer	2155.337891	2042.4167	1 FLHHMemberNameSel[1]	2 Very satisfied	66	2 No			4 Cannot read or write		2 Hindu	.e	1 Everyday	3 Once a week	4 1 to 3 times a month	1 Very important	1 Caste, specify: DM012_caste	3 Other backward class (OBC)	.e	4 Hindi	.e	21	.e	0 No	0 No	0 No	0 No	0 No	0 No	0 No	0 No	0 No	0 No	0 No	0 No	0 No	0 No	0 No	0 No	0 No	0 No	0 No	0 No	1 Yes	9993
Tamil Nadu	2229	2 Urban	4.living with children and others	2 Poorer	2371.555176	1522.6215	4 FLHHMemberNameSel[4]	3 Somewhat satisfied	62	2 No			4 Cannot read or write		2 Hindu	.e	4 1 to 3 times a month	6 Not at all	5 1 or more times a year	2 Somewhat important	1 Caste, specify: DM012_caste	1 Scheduled caste	.e	16 Tamil	.e	21	.e	0 No	0 No	0 No	0 No	0 No	0 No	0 No	0 No	0 No	0 No	0 No	0 No	0 No	0 No	0 No	0 No	0 No	0 No	0 No	0 No	1 Yes	9993
Arunachal Pradesh	789	1 Rural	4.living with children and others	3 Middle	547.1557617	1262.2341	1 FLHHMemberNameSel[1]	1 Completely satisfied	70	2 No			4 Cannot read or write		2 Hindu	.e	6 Not at all	3 Once a week	6 Not at all	1 Very important	2 Tribe, specify: DM012_tribe	2 Scheduled tribe	.e	20 Others, please Specify DM014_other	nyishi	4	.e	0 No	0 No	0 No	1 Yes	0 No	0 No	0 No	0 No	0 No	0 No	0 No	0 No	0 No	0 No	0 No	0 No	0 No	0 No	0 No	0 No	0 No	70
Jharkhand	1266	1 Rural	3.living with spouse and children	5 Richest	2172.880127	2275.8508	1 FLHHMemberNameSel[1]	2 Very satisfied	62	2 No			2 Can write only		2 Hindu	.e	1 Everyday	6 Not at all	6 Not at all	1 Very important	1 Caste, specify: DM012_caste	3 Other backward class (OBC)	.e	4 Hindi	.e	20	khortha	0 No	0 No	0 No	0 No	0 No	0 No	0 No	0 No	0 No	0 No	0 No	0 No	0 No	0 No	0 No	0 No	0 No	0 No	0 No	1 Yes	0 No	5
Karnataka	1943	1 Rural	2.living with spouse and/or others	2 Poorer	5591.29541	5996.7793	1 FLHHMemberNameSel[1]	3 Somewhat satisfied	62	2 No			4 Cannot read or write		2 Hindu	.e	3 Once a week	4 1 to 3 times a month	6 Not at all	1 Very important	1 Caste, specify: DM012_caste	3 Other backward class (OBC)	.e	17 Telugu	.e	5	.e	0 No	0 No	0 No	0 No	1 Yes	0 No	0 No	0 No	0 No	0 No	0 No	0 No	0 No	0 No	0 No	0 No	0 No	0 No	0 No	0 No	0 No	9993
Maharashtra	1812	2 Urban	3.living with spouse and children	2 Poorer	4573.677246	4954.8032	1 FLHHMemberNameSel[1]	1 Completely satisfied	65	1 Yes	10	4 Secondary School/Matriculation completed			3 Muslim	.e	1 Everyday	1 Everyday	4 1 to 3 times a month	1 Very important	1 Caste, specify: DM012_caste	4 None of them	.e	4 Hindi	.e	10	.e	0 No	0 No	0 No	0 No	0 No	0 No	0 No	0 No	0 No	1 Yes	0 No	0 No	0 No	0 No	0 No	0 No	0 No	0 No	0 No	0 No	0 No	35
Bihar	734	2 Urban	3.living with spouse and children	1 Poorest	6950.276855	7492.0923	1 FLHHMemberNameSel[1]	2 Very satisfied	70	2 No			4 Cannot read or write		2 Hindu	.e	1 Everyday	6 Not at all	6 Not at all	1 Very important	1 Caste, specify: DM012_caste	1 Scheduled caste	.e	4 Hindi	.e	21	.e	0 No	0 No	0 No	0 No	0 No	0 No	0 No	0 No	0 No	0 No	0 No	0 No	0 No	0 No	0 No	0 No	0 No	0 No	0 No	0 No	1 Yes	9993
Jharkhand	1263	1 Rural	3.living with spouse and children	3 Middle	3135.5896	3284.1819	1 FLHHMemberNameSel[1]	2 Very satisfied	47	1 Yes	14	5 Higher Secondary/Intermediate/Senior Secondary completed			2 Hindu	.e	1 Everyday	6 Not at all	5 1 or more times a year	1 Very important	1 Caste, specify: DM012_caste	4 None of them	.e	2 Bengali	.e	4-20-19	khortha	0 No	0 No	0 No	1 Yes	0 No	0 No	0 No	0 No	0 No	0 No	0 No	0 No	0 No	0 No	0 No	0 No	0 No	0 No	1 Yes	1 Yes	0 No	9993
Jharkhand	1233	1 Rural	3.living with spouse and children	1 Poorest	1329.422607	1392.4225	1 FLHHMemberNameSel[1]	3 Somewhat satisfied	68	2 No			4 Cannot read or write		2 Hindu	.e	2 More than once a week	5 1 or more times a year	5 1 or more times a year	1 Very important	1 Caste, specify: DM012_caste	1 Scheduled caste	.e	4 Hindi	.e	21	.e	0 No	0 No	0 No	0 No	0 No	0 No	0 No	0 No	0 No	0 No	0 No	0 No	0 No	0 No	0 No	0 No	0 No	0 No	0 No	0 No	1 Yes	9993
West Bengal	1149	1 Rural	3.living with spouse and children	5 Richest	6355.372559	8160.7866	1 FLHHMemberNameSel[1]	3 Somewhat satisfied	45	1 Yes	11	5 Higher Secondary/Intermediate/Senior Secondary completed			2 Hindu	.e	1 Everyday	5 1 or more times a year	5 1 or more times a year	2 Somewhat important	1 Caste, specify: DM012_caste	4 None of them	.e	2 Bengali	.e	19	.e	0 No	0 No	0 No	0 No	0 No	0 No	0 No	0 No	0 No	0 No	0 No	0 No	0 No	0 No	0 No	0 No	0 No	0 No	1 Yes	0 No	0 No	9993
Tamil Nadu	2230	2 Urban	3.living with spouse and children	4 Richer	941.3527832	604.38141	1 FLHHMemberNameSel[1]	3 Somewhat satisfied	59	1 Yes	10	4 Secondary School/Matriculation completed			2 Hindu	.e	2 More than once a week	5 1 or more times a year	4 1 to 3 times a month	1 Very important	1 Caste, specify: DM012_caste	3 Other backward class (OBC)	.e	16 Tamil	.e	21	.e	0 No	0 No	0 No	0 No	0 No	0 No	0 No	0 No	0 No	0 No	0 No	0 No	0 No	0 No	0 No	0 No	0 No	0 No	0 No	0 No	1 Yes	9993
Delhi	363	2 Urban	3.living with spouse and children	5 Richest	2199.611572	1694.481	1 FLHHMemberNameSel[1]	3 Somewhat satisfied	50	1 Yes	15	7 Graduate degree (B.A., B.Sc., B. Com.) completed			2 Hindu	.e	1 Everyday	5 1 or more times a year	5 1 or more times a year	1 Very important	1 Caste, specify: DM012_caste	4 None of them	.e	4 Hindi	.e	20	odiya	0 No	0 No	0 No	0 No	0 No	0 No	0 No	0 No	0 No	0 No	0 No	0 No	0 No	0 No	0 No	0 No	0 No	0 No	0 No	1 Yes	0 No	15
Chhatisgarh	1413	1 Rural	3.living with spouse and children	1 Poorest	3336.358643	3161.562	1 FLHHMemberNameSel[1]	3 Somewhat satisfied	46	2 No			2 Can write only		2 Hindu	.e	4 1 to 3 times a month	5 1 or more times a year	5 1 or more times a year	1 Very important	1 Caste, specify: DM012_caste	3 Other backward class (OBC)	.e	4 Hindi	.e	20	garhwali	0 No	0 No	0 No	0 No	0 No	0 No	0 No	0 No	0 No	0 No	0 No	0 No	0 No	0 No	0 No	0 No	0 No	0 No	0 No	1 Yes	0 No	9993
Jharkhand	1239	1 Rural	3.living with spouse and children	5 Richest	2145.126465	2246.7817	1 FLHHMemberNameSel[1]	3 Somewhat satisfied	58	1 Yes	2	1 Less than Primary (Standard 1-4)	3 Can both read and write	3 Able to read whole sentence	2 Hindu	.e	3 Once a week	5 1 or more times a year	5 1 or more times a year	1 Very important	1 Caste, specify: DM012_caste	3 Other backward class (OBC)	.e	4 Hindi	.e	21	.e	0 No	0 No	0 No	0 No	0 No	0 No	0 No	0 No	0 No	0 No	0 No	0 No	0 No	0 No	0 No	0 No	0 No	0 No	0 No	0 No	1 Yes	9993
Maharashtra	1775	2 Urban	3.living with spouse and children	4 Richer	3388.467285	3670.8293	1 FLHHMemberNameSel[1]	1 Completely satisfied	48	1 Yes	10	4 Secondary School/Matriculation completed			2 Hindu	.e	1 Everyday	5 1 or more times a year	6 Not at all	1 Very important	1 Caste, specify: DM012_caste	3 Other backward class (OBC)	.e	10 Marathi	.e	4	.e	0 No	0 No	0 No	1 Yes	0 No	0 No	0 No	0 No	0 No	0 No	0 No	0 No	0 No	0 No	0 No	0 No	0 No	0 No	0 No	0 No	0 No	9993
Puducherry	2294	2 Urban	3.living with spouse and children	1 Poorest	215.8130341	146.71378	1 FLHHMemberNameSel[1]	1 Completely satisfied	63	1 Yes	11	5 Higher Secondary/Intermediate/Senior Secondary completed			2 Hindu	.e	2 More than once a week	6 Not at all	6 Not at all	1 Very important	1 Caste, specify: DM012_caste	3 Other backward class (OBC)	.e	16 Tamil	.e	21	.e	0 No	0 No	0 No	0 No	0 No	0 No	0 No	0 No	0 No	0 No	0 No	0 No	0 No	0 No	0 No	0 No	0 No	0 No	0 No	0 No	1 Yes	63
Andhra Pradesh	1855	1 Rural	2.living with spouse and/or others	5 Richest	2182.964111	1993.4963	1 FLHHMemberNameSel[1]	3 Somewhat satisfied	68	1 Yes	9	3 Middle Completed (Standard 8- 9)			2 Hindu	.e	1 Everyday	4 1 to 3 times a month	6 Not at all	1 Very important	1 Caste, specify: DM012_caste	4 None of them	.e	17 Telugu	.e	21	.e	0 No	0 No	0 No	0 No	0 No	0 No	0 No	0 No	0 No	0 No	0 No	0 No	0 No	0 No	0 No	0 No	0 No	0 No	0 No	0 No	1 Yes	9993
Uttar Pradesh	581	1 Rural	3.living with spouse and children	1 Poorest	4628.769531	3745.8118	1 FLHHMemberNameSel[1]	2 Very satisfied	55	1 Yes	12	5 Higher Secondary/Intermediate/Senior Secondary completed			2 Hindu	.e	5 1 or more times a year	6 Not at all	6 Not at all	1 Very important	1 Caste, specify: DM012_caste	1 Scheduled caste	.e	4 Hindi	.e	21	.e	0 No	0 No	0 No	0 No	0 No	0 No	0 No	0 No	0 No	0 No	0 No	0 No	0 No	0 No	0 No	0 No	0 No	0 No	0 No	0 No	1 Yes	9993
West Bengal	1148	1 Rural	3.living with spouse and children	1 Poorest	8389.287109	10772.489	1 FLHHMemberNameSel[1]	5 Not at all satisfied	50	1 Yes	4	1 Less than Primary (Standard 1-4)	3 Can both read and write	2 Able to read only part of sentence	2 Hindu	.e	5 1 or more times a year	5 1 or more times a year	5 1 or more times a year	3 Not too important	1 Caste, specify: DM012_caste	4 None of them	.e	2 Bengali	.e	21	.e	0 No	0 No	0 No	0 No	0 No	0 No	0 No	0 No	0 No	0 No	0 No	0 No	0 No	0 No	0 No	0 No	0 No	0 No	0 No	0 No	1 Yes	9993
Nagaland	832	1 Rural	3.living with spouse and children	5 Richest	336.6091614	319.82956	1 FLHHMemberNameSel[1]	2 Very satisfied	62	1 Yes	10	4 Secondary School/Matriculation completed			4 Christian	.e	1 Everyday	4 1 to 3 times a month	4 1 to 3 times a month	1 Very important	2 Tribe, specify: DM012_tribe	2 Scheduled tribe	.e	20 Others, please Specify DM014_other	ao	20	assamese	0 No	0 No	0 No	0 No	0 No	0 No	0 No	0 No	0 No	0 No	0 No	0 No	0 No	0 No	0 No	0 No	0 No	0 No	0 No	1 Yes	0 No	9993
Punjab	105	1 Rural	3.living with spouse and children	4 Richer	2658.125	2556.9497	1 FLHHMemberNameSel[1]	2 Very satisfied	52	1 Yes	8	3 Middle Completed (Standard 8- 9)			4 Christian	.e	1 Everyday	1 Everyday	5 1 or more times a year	1 Very important	1 Caste, specify: DM012_caste	1 Scheduled caste	.e	13 Punjabi	.e	4	.e	0 No	0 No	0 No	1 Yes	0 No	0 No	0 No	0 No	0 No	0 No	0 No	0 No	0 No	0 No	0 No	0 No	0 No	0 No	0 No	0 No	0 No	9993
Chhatisgarh	1426	1 Rural	3.living with spouse and children	1 Poorest	2291.373535	2171.3252	1 FLHHMemberNameSel[1]	1 Completely satisfied	48	2 No			4 Cannot read or write		2 Hindu	.e	6 Not at all	6 Not at all	5 1 or more times a year	1 Very important	1 Caste, specify: DM012_caste	3 Other backward class (OBC)	.e	4 Hindi	.e	20	garhwali	0 No	0 No	0 No	0 No	0 No	0 No	0 No	0 No	0 No	0 No	0 No	0 No	0 No	0 No	0 No	0 No	0 No	0 No	0 No	1 Yes	0 No	29
Uttar Pradesh	573	1 Rural	3.living with spouse and children	2 Poorer	7339.579102	5939.5229	1 FLHHMemberNameSel[1]	3 Somewhat satisfied	47	1 Yes	8	3 Middle Completed (Standard 8- 9)			2 Hindu	.e	5 1 or more times a year	5 1 or more times a year	5 1 or more times a year	1 Very important	1 Caste, specify: DM012_caste	1 Scheduled caste	.e	4 Hindi	.e	21	.e	0 No	0 No	0 No	0 No	0 No	0 No	0 No	0 No	0 No	0 No	0 No	0 No	0 No	0 No	0 No	0 No	0 No	0 No	0 No	0 No	1 Yes	9993
Madhya Pradesh	1494	1 Rural	3.living with spouse and children	2 Poorer	40262.05078	49567.109	1 FLHHMemberNameSel[1]	1 Completely satisfied	69	2 No			4 Cannot read or write		2 Hindu	.e	5 1 or more times a year	5 1 or more times a year	5 1 or more times a year	1 Very important	1 Caste, specify: DM012_caste	2 Scheduled tribe	.e	4 Hindi	.e	21	.e	0 No	0 No	0 No	0 No	0 No	0 No	0 No	0 No	0 No	0 No	0 No	0 No	0 No	0 No	0 No	0 No	0 No	0 No	0 No	0 No	1 Yes	9993
Arunachal Pradesh	798	1 Rural	3.living with spouse and children	4 Richer	499.6610718	1152.6686	1 FLHHMemberNameSel[1]	1 Completely satisfied	50	1 Yes	10	4 Secondary School/Matriculation completed			2 Hindu	.e	5 1 or more times a year	5 1 or more times a year	5 1 or more times a year	1 Very important	1 Caste, specify: DM012_caste	1 Scheduled caste	.e	1 Assamese	.e	4	.e	0 No	0 No	0 No	1 Yes	0 No	0 No	0 No	0 No	0 No	0 No	0 No	0 No	0 No	0 No	0 No	0 No	0 No	0 No	0 No	0 No	0 No	16
Tamil Nadu	2203	2 Urban	5.living with others only	5 Richest	5807.490723	3728.6123	1 FLHHMemberNameSel[1]	3 Somewhat satisfied	67	2 No			4 Cannot read or write		2 Hindu	.e	1 Everyday	6 Not at all	6 Not at all	2 Somewhat important	1 Caste, specify: DM012_caste	3 Other backward class (OBC)	.e	5 Kannada	.e	16	.e	0 No	0 No	0 No	0 No	0 No	0 No	0 No	0 No	0 No	0 No	0 No	0 No	0 No	0 No	0 No	1 Yes	0 No	0 No	0 No	0 No	0 No	50
Chandigarh	209	2 Urban	3.living with spouse and children	5 Richest	656.0912476	375.74359	2 FLHHMemberNameSel[2]	2 Very satisfied	49	1 Yes	15	7 Graduate degree (B.A., B.Sc., B. Com.) completed			2 Hindu	.e	1 Everyday	5 1 or more times a year	5 1 or more times a year	1 Very important	1 Caste, specify: DM012_caste	4 None of them	.e	4 Hindi	.e	13	.e	0 No	0 No	0 No	0 No	0 No	0 No	0 No	0 No	0 No	0 No	0 No	0 No	1 Yes	0 No	0 No	0 No	0 No	0 No	0 No	0 No	0 No	37
Andaman and Nicobar	2308	1 Rural	3.living with spouse and children	2 Poorer	28.78339386	25.980391	1 FLHHMemberNameSel[1]	2 Very satisfied	80	2 No			4 Cannot read or write		4 Christian	.e	5 1 or more times a year	5 1 or more times a year	6 Not at all	1 Very important	2 Tribe, specify: DM012_tribe	2 Scheduled tribe	.e	4 Hindi	.e	20	nicobarese	0 No	0 No	0 No	0 No	0 No	0 No	0 No	0 No	0 No	0 No	0 No	0 No	0 No	0 No	0 No	0 No	0 No	0 No	0 No	1 Yes	0 No	9993
Madhya Pradesh	1485	1 Rural	3.living with spouse and children	1 Poorest	2222.147705	2735.7136	1 FLHHMemberNameSel[1]	1 Completely satisfied	60	1 Yes	17	9 Professional course/degree (B.Ed, BE, B.Tech, MBBS, BHMS, BAMS, B.Pharm, BCS, BCA, BBA, LLB, BVSc., B. Arch, M.Ed, ME, M.Tech, MD, M.Pharm, MCS, MCA, MBA,LLM, MVSc., M. Arch, MS, CA, CS, CWA)Completed			2 Hindu	.e	1 Everyday	2 More than once a week	3 Once a week	1 Very important	1 Caste, specify: DM012_caste	1 Scheduled caste	.e	4 Hindi	.e	21	.e	0 No	0 No	0 No	0 No	0 No	0 No	0 No	0 No	0 No	0 No	0 No	0 No	0 No	0 No	0 No	0 No	0 No	0 No	0 No	0 No	1 Yes	9993
Puducherry	2297	2 Urban	2.living with spouse and/or others	5 Richest	276.2485352	187.79898	2 FLHHMemberNameSel[2]	3 Somewhat satisfied	50	1 Yes	6	2 Primary Completed (Standard 5-7)			2 Hindu	.e	5 1 or more times a year	5 1 or more times a year	6 Not at all	2 Somewhat important	1 Caste, specify: DM012_caste	3 Other backward class (OBC)	.e	8 Malayalam	.e	4	.e	0 No	0 No	0 No	1 Yes	0 No	0 No	0 No	0 No	0 No	0 No	0 No	0 No	0 No	0 No	0 No	0 No	0 No	0 No	0 No	0 No	0 No	20
Telangana	2386	1 Rural	2.living with spouse and/or others	5 Richest	2270.861816	2102.3618	1 FLHHMemberNameSel[1]	3 Somewhat satisfied	65	1 Yes	7	2 Primary Completed (Standard 5-7)			2 Hindu	.e	5 1 or more times a year	5 1 or more times a year	5 1 or more times a year	2 Somewhat important	1 Caste, specify: DM012_caste	3 Other backward class (OBC)	.e	17 Telugu	.e	21	.e	0 No	0 No	0 No	0 No	0 No	0 No	0 No	0 No	0 No	0 No	0 No	0 No	0 No	0 No	0 No	0 No	0 No	0 No	0 No	0 No	1 Yes	9993
Rajasthan	418	1 Rural	2.living with spouse and/or others	5 Richest	10764.94238	9800.4424	1 FLHHMemberNameSel[1]	4 Not very satisfied	67	2 No			4 Cannot read or write		2 Hindu	.e	1 Everyday	3 Once a week	5 1 or more times a year	1 Very important	1 Caste, specify: DM012_caste	3 Other backward class (OBC)	.e	14 Rajasthani	.e	21	.e	0 No	0 No	0 No	0 No	0 No	0 No	0 No	0 No	0 No	0 No	0 No	0 No	0 No	0 No	0 No	0 No	0 No	0 No	0 No	0 No	1 Yes	9993
Bihar	689	1 Rural	2.living with spouse and/or others	3 Middle	5136.135742	5425.3291	1 FLHHMemberNameSel[1]	1 Completely satisfied	65	1 Yes	4	1 Less than Primary (Standard 1-4)	3 Can both read and write	3 Able to read whole sentence	2 Hindu	.e	3 Once a week	5 1 or more times a year	5 1 or more times a year	1 Very important	1 Caste, specify: DM012_caste	4 None of them	.e	4 Hindi	.e	21	.e	0 No	0 No	0 No	0 No	0 No	0 No	0 No	0 No	0 No	0 No	0 No	0 No	0 No	0 No	0 No	0 No	0 No	0 No	0 No	0 No	1 Yes	9993
Rajasthan	458	2 Urban	3.living with spouse and children	1 Poorest	5845.188965	4718.6377	1 FLHHMemberNameSel[1]	2 Very satisfied	58	1 Yes	15	7 Graduate degree (B.A., B.Sc., B. Com.) completed			7 Jain	.e	1 Everyday	3 Once a week	4 1 to 3 times a month	1 Very important	1 Caste, specify: DM012_caste	4 None of them	.e	14 Rajasthani	.e	4	.e	0 No	0 No	0 No	1 Yes	0 No	0 No	0 No	0 No	0 No	0 No	0 No	0 No	0 No	0 No	0 No	0 No	0 No	0 No	0 No	0 No	0 No	9993
Dadra and Nagar Haveli	1677	1 Rural	3.living with spouse and children	1 Poorest	18.56385422	28.749298	1 FLHHMemberNameSel[1]	2 Very satisfied	66	2 No			4 Cannot read or write		1 None	.e	5 1 or more times a year	6 Not at all	6 Not at all	3 Not too important	2 Tribe, specify: DM012_tribe	2 Scheduled tribe	.e	20 Others, please Specify DM014_other	varli	3-4-7-20	dhodia	0 No	0 No	1 Yes	1 Yes	0 No	0 No	1 Yes	0 No	0 No	0 No	0 No	0 No	0 No	0 No	0 No	0 No	0 No	0 No	0 No	1 Yes	0 No	9993
Maharashtra	1724	1 Rural	3.living with spouse and children	2 Poorer	7221.273438	8350.8408	1 FLHHMemberNameSel[1]	3 Somewhat satisfied	47	1 Yes	12	5 Higher Secondary/Intermediate/Senior Secondary completed			2 Hindu	.e	1 Everyday	4 1 to 3 times a month	5 1 or more times a year	1 Very important	1 Caste, specify: DM012_caste	1 Scheduled caste	.e	10 Marathi	.e	4	.e	0 No	0 No	0 No	1 Yes	0 No	0 No	0 No	0 No	0 No	0 No	0 No	0 No	0 No	0 No	0 No	0 No	0 No	0 No	0 No	0 No	0 No	9993
Bihar	709	1 Rural	3.living with spouse and children	2 Poorer	2471	2610.1311	1 FLHHMemberNameSel[1]	2 Very satisfied	45	1 Yes	15	7 Graduate degree (B.A., B.Sc., B. Com.) completed			2 Hindu	.e	1 Everyday	5 1 or more times a year	5 1 or more times a year	1 Very important	1 Caste, specify: DM012_caste	3 Other backward class (OBC)	.e	4 Hindi	.e	20	thethi	0 No	0 No	0 No	0 No	0 No	0 No	0 No	0 No	0 No	0 No	0 No	0 No	0 No	0 No	0 No	0 No	0 No	0 No	0 No	1 Yes	0 No	9993
Assam	1054	1 Rural	3.living with spouse and children	1 Poorest	2979.635498	3488.3586	1 FLHHMemberNameSel[1]	1 Completely satisfied	64	2 No			4 Cannot read or write		2 Hindu	.e	1 Everyday	6 Not at all	6 Not at all	1 Very important	1 Caste, specify: DM012_caste	3 Other backward class (OBC)	.e	20 Others, please Specify DM014_other	adibashi	21	.e	0 No	0 No	0 No	0 No	0 No	0 No	0 No	0 No	0 No	0 No	0 No	0 No	0 No	0 No	0 No	0 No	0 No	0 No	0 No	0 No	1 Yes	9993
Punjab	137	1 Rural	3.living with spouse and children	2 Poorer	1479.396606	1423.0869	8 FLHHMemberNameSel[8]	3 Somewhat satisfied	72	1 Yes	8	3 Middle Completed (Standard 8- 9)			5 Sikh	.e	1 Everyday	1 Everyday	5 1 or more times a year	1 Very important	1 Caste, specify: DM012_caste	4 None of them	.e	13 Punjabi	.e	21	.e	0 No	0 No	0 No	0 No	0 No	0 No	0 No	0 No	0 No	0 No	0 No	0 No	0 No	0 No	0 No	0 No	0 No	0 No	0 No	0 No	1 Yes	9993
Kerala	2105	1 Rural	1.living alone	5 Richest	2142.161865	187.82747	1 FLHHMemberNameSel[1]	4 Not very satisfied	62	1 Yes	6	2 Primary Completed (Standard 5-7)			2 Hindu	.e	1 Everyday	2 More than once a week	6 Not at all	3 Not too important	1 Caste, specify: DM012_caste	3 Other backward class (OBC)	.e	8 Malayalam	.e	21	.e	0 No	0 No	0 No	0 No	0 No	0 No	0 No	0 No	0 No	0 No	0 No	0 No	0 No	0 No	0 No	0 No	0 No	0 No	0 No	0 No	1 Yes	5
Tamil Nadu	2177	1 Rural	3.living with spouse and children	5 Richest	9848.453125	11501.063	1 FLHHMemberNameSel[1]	3 Somewhat satisfied	47	1 Yes	3	1 Less than Primary (Standard 1-4)	3 Can both read and write	3 Able to read whole sentence	2 Hindu	.e	4 1 to 3 times a month	5 1 or more times a year	6 Not at all	1 Very important	1 Caste, specify: DM012_caste	3 Other backward class (OBC)	.e	16 Tamil	.e	21	.e	0 No	0 No	0 No	0 No	0 No	0 No	0 No	0 No	0 No	0 No	0 No	0 No	0 No	0 No	0 No	0 No	0 No	0 No	0 No	0 No	1 Yes	18
Himachal Pradesh	72	1 Rural	2.living with spouse and/or others	5 Richest	2258.759766	2353.9241	1 FLHHMemberNameSel[1]	1 Completely satisfied	66	1 Yes	10	4 Secondary School/Matriculation completed			2 Hindu	.e	1 Everyday	4 1 to 3 times a month	5 1 or more times a year	1 Very important	1 Caste, specify: DM012_caste	4 None of them	.e	4 Hindi	.e	13	.e	0 No	0 No	0 No	0 No	0 No	0 No	0 No	0 No	0 No	0 No	0 No	0 No	1 Yes	0 No	0 No	0 No	0 No	0 No	0 No	0 No	0 No	9993
Karnataka	1947	2 Urban	3.living with spouse and children	5 Richest	1889.712891	5710.335	1 FLHHMemberNameSel[1]	3 Somewhat satisfied	61	1 Yes	9	3 Middle Completed (Standard 8- 9)			2 Hindu	.e	6 Not at all	6 Not at all	5 1 or more times a year	1 Very important	1 Caste, specify: DM012_caste	3 Other backward class (OBC)	.e	5 Kannada	.e	04-Oct	.e	0 No	0 No	0 No	1 Yes	0 No	0 No	0 No	0 No	0 No	1 Yes	0 No	0 No	0 No	0 No	0 No	0 No	0 No	0 No	0 No	0 No	0 No	9993
Madhya Pradesh	1473	1 Rural	2.living with spouse and/or others	1 Poorest	2851.876221	3510.9805	1 FLHHMemberNameSel[1]	3 Somewhat satisfied	76	2 No			4 Cannot read or write		2 Hindu	.e	5 1 or more times a year	4 1 to 3 times a month	6 Not at all	1 Very important	1 Caste, specify: DM012_caste	2 Scheduled tribe	.e	4 Hindi	.e	21	.e	0 No	0 No	0 No	0 No	0 No	0 No	0 No	0 No	0 No	0 No	0 No	0 No	0 No	0 No	0 No	0 No	0 No	0 No	0 No	0 No	1 Yes	9993
Jammu and Kashmir	47	2 Urban	3.living with spouse and children	4 Richer	1722.680786	2201.7773	1 FLHHMemberNameSel[1]	3 Somewhat satisfied	62	2 No			4 Cannot read or write		3 Muslim	.e	1 Everyday	2 More than once a week	5 1 or more times a year	1 Very important	1 Caste, specify: DM012_caste	4 None of them	.e	6 Kashmiri	.e	21	.e	0 No	0 No	0 No	0 No	0 No	0 No	0 No	0 No	0 No	0 No	0 No	0 No	0 No	0 No	0 No	0 No	0 No	0 No	0 No	0 No	1 Yes	9993
Odisha	1317	1 Rural	3.living with spouse and children	1 Poorest	12181.46191	12627.042	1 FLHHMemberNameSel[1]	2 Very satisfied	46	1 Yes	9	3 Middle Completed (Standard 8- 9)			2 Hindu	.e	1 Everyday	2 More than once a week	5 1 or more times a year	2 Somewhat important	1 Caste, specify: DM012_caste	2 Scheduled tribe	.e	12 Oriya	.e	4	.e	0 No	0 No	0 No	1 Yes	0 No	0 No	0 No	0 No	0 No	0 No	0 No	0 No	0 No	0 No	0 No	0 No	0 No	0 No	0 No	0 No	0 No	9993
Puducherry	2291	2 Urban	3.living with spouse and children	3 Middle	319.1094666	216.93665	1 FLHHMemberNameSel[1]	1 Completely satisfied	51	1 Yes	10	4 Secondary School/Matriculation completed			2 Hindu	.e	1 Everyday	6 Not at all	6 Not at all	1 Very important	1 Caste, specify: DM012_caste	3 Other backward class (OBC)	.e	16 Tamil	.e	21	.e	0 No	0 No	0 No	0 No	0 No	0 No	0 No	0 No	0 No	0 No	0 No	0 No	0 No	0 No	0 No	0 No	0 No	0 No	0 No	0 No	1 Yes	51
Andhra Pradesh	1842	1 Rural	5.living with others only	4 Richer	3261.563477	2978.48	1 FLHHMemberNameSel[1]	3 Somewhat satisfied	68	2 No			4 Cannot read or write		2 Hindu	.e	6 Not at all	6 Not at all	6 Not at all	2 Somewhat important	1 Caste, specify: DM012_caste	2 Scheduled tribe	.e	17 Telugu	.e	21	.e	0 No	0 No	0 No	0 No	0 No	0 No	0 No	0 No	0 No	0 No	0 No	0 No	0 No	0 No	0 No	0 No	0 No	0 No	0 No	0 No	1 Yes	9993
West Bengal	1178	2 Urban	2.living with spouse and/or others	4 Richer	6989.602539	5760.5874	1 FLHHMemberNameSel[1]	2 Very satisfied	48	1 Yes	15	7 Graduate degree (B.A., B.Sc., B. Com.) completed			2 Hindu	.e	5 1 or more times a year	5 1 or more times a year	5 1 or more times a year	2 Somewhat important	1 Caste, specify: DM012_caste	4 None of them	.e	2 Bengali	.e	21	.e	0 No	0 No	0 No	0 No	0 No	0 No	0 No	0 No	0 No	0 No	0 No	0 No	0 No	0 No	0 No	0 No	0 No	0 No	0 No	0 No	1 Yes	15
Tamil Nadu	2261	2 Urban	2.living with spouse and/or others	5 Richest	982.3724976	630.71753	1 FLHHMemberNameSel[1]	1 Completely satisfied	72	1 Yes	17	9 Professional course/degree (B.Ed, BE, B.Tech, MBBS, BHMS, BAMS, B.Pharm, BCS, BCA, BBA, LLB, BVSc., B. Arch, M.Ed, ME, M.Tech, MD, M.Pharm, MCS, MCA, MBA,LLM, MVSc., M. Arch, MS, CA, CS, CWA)Completed			2 Hindu	.e	3 Once a week	5 1 or more times a year	3 Once a week	1 Very important	1 Caste, specify: DM012_caste	3 Other backward class (OBC)	.e	16 Tamil	.e	17-19-4	.e	0 No	0 No	0 No	1 Yes	0 No	0 No	0 No	0 No	0 No	0 No	0 No	0 No	0 No	0 No	0 No	0 No	1 Yes	0 No	1 Yes	0 No	0 No	9993
Maharashtra	1759	1 Rural	3.living with spouse and children	3 Middle	6408.391602	7410.8062	1 FLHHMemberNameSel[1]	1 Completely satisfied	67	1 Yes	10	4 Secondary School/Matriculation completed			3 Muslim	.e	3 Once a week	4 1 to 3 times a month	6 Not at all	2 Somewhat important	1 Caste, specify: DM012_caste	3 Other backward class (OBC)	.e	10 Marathi	.e	4	.e	0 No	0 No	0 No	1 Yes	0 No	0 No	0 No	0 No	0 No	0 No	0 No	0 No	0 No	0 No	0 No	0 No	0 No	0 No	0 No	0 No	0 No	9993
Tamil Nadu	2150	1 Rural	3.living with spouse and children	2 Poorer	30647.45898	35790.223	1 FLHHMemberNameSel[1]	3 Somewhat satisfied	60	2 No			4 Cannot read or write		2 Hindu	.e	5 1 or more times a year	5 1 or more times a year	6 Not at all	1 Very important	1 Caste, specify: DM012_caste	3 Other backward class (OBC)	.e	16 Tamil	.e	21	.e	0 No	0 No	0 No	0 No	0 No	0 No	0 No	0 No	0 No	0 No	0 No	0 No	0 No	0 No	0 No	0 No	0 No	0 No	0 No	0 No	1 Yes	60
Uttar Pradesh	526	1 Rural	3.living with spouse and children	1 Poorest	6763.444336	5473.2886	1 FLHHMemberNameSel[1]	2 Very satisfied	46	1 Yes	9	3 Middle Completed (Standard 8- 9)			2 Hindu	.e	6 Not at all	5 1 or more times a year	5 1 or more times a year	1 Very important	1 Caste, specify: DM012_caste	3 Other backward class (OBC)	.e	4 Hindi	.e	21	.e	0 No	0 No	0 No	0 No	0 No	0 No	0 No	0 No	0 No	0 No	0 No	0 No	0 No	0 No	0 No	0 No	0 No	0 No	0 No	0 No	1 Yes	9993
Karnataka	1915	1 Rural	3.living with spouse and children	2 Poorer	4934.523926	5292.3779	1 FLHHMemberNameSel[1]	4 Not very satisfied	81	1 Yes	1	1 Less than Primary (Standard 1-4)	4 Cannot read or write		2 Hindu	.e	1 Everyday	5 1 or more times a year	5 1 or more times a year	2 Somewhat important	1 Caste, specify: DM012_caste	3 Other backward class (OBC)	.e	5 Kannada	.e	21	.e	0 No	0 No	0 No	0 No	0 No	0 No	0 No	0 No	0 No	0 No	0 No	0 No	0 No	0 No	0 No	0 No	0 No	0 No	0 No	0 No	1 Yes	81
Assam	1040	1 Rural	3.living with spouse and children	4 Richer	1908.48877	2234.3315	1 FLHHMemberNameSel[1]	2 Very satisfied	51	2 No			4 Cannot read or write		2 Hindu	.e	3 Once a week	4 1 to 3 times a month	4 1 to 3 times a month	2 Somewhat important	1 Caste, specify: DM012_caste	3 Other backward class (OBC)	.e	1 Assamese	.e	21	.e	0 No	0 No	0 No	0 No	0 No	0 No	0 No	0 No	0 No	0 No	0 No	0 No	0 No	0 No	0 No	0 No	0 No	0 No	0 No	0 No	1 Yes	9993
Uttar Pradesh	570	1 Rural	3.living with spouse and children	1 Poorest	7998.030273	6472.3716	1 FLHHMemberNameSel[1]	3 Somewhat satisfied	60	1 Yes	8	3 Middle Completed (Standard 8- 9)			2 Hindu	.e	3 Once a week	5 1 or more times a year	5 1 or more times a year	1 Very important	1 Caste, specify: DM012_caste	3 Other backward class (OBC)	.e	4 Hindi	.e	21	.e	0 No	0 No	0 No	0 No	0 No	0 No	0 No	0 No	0 No	0 No	0 No	0 No	0 No	0 No	0 No	0 No	0 No	0 No	0 No	0 No	1 Yes	9993
Punjab	107	1 Rural	3.living with spouse and children	4 Richer	8382.724609	8063.6553	1 FLHHMemberNameSel[1]	2 Very satisfied	50	1 Yes	10	4 Secondary School/Matriculation completed			2 Hindu	.e	1 Everyday	4 1 to 3 times a month	5 1 or more times a year	1 Very important	1 Caste, specify: DM012_caste	1 Scheduled caste	.e	13 Punjabi	.e	4	.e	0 No	0 No	0 No	1 Yes	0 No	0 No	0 No	0 No	0 No	0 No	0 No	0 No	0 No	0 No	0 No	0 No	0 No	0 No	0 No	0 No	0 No	9993
Himachal Pradesh	55	1 Rural	3.living with spouse and children	4 Richer	628.4024048	654.87775	5 FLHHMemberNameSel[5]	3 Somewhat satisfied	59	1 Yes	9	3 Middle Completed (Standard 8- 9)			2 Hindu	.e	1 Everyday	5 1 or more times a year	5 1 or more times a year	1 Very important	1 Caste, specify: DM012_caste	1 Scheduled caste	.e	4 Hindi	.e	20	haryanavi	0 No	0 No	0 No	0 No	0 No	0 No	0 No	0 No	0 No	0 No	0 No	0 No	0 No	0 No	0 No	0 No	0 No	0 No	0 No	1 Yes	0 No	9993
Assam	1085	1 Rural	3.living with spouse and children	2 Poorer	4170.716309	4882.7969	1 FLHHMemberNameSel[1]	3 Somewhat satisfied	52	2 No			4 Cannot read or write		2 Hindu	.e	4 1 to 3 times a month	4 1 to 3 times a month	4 1 to 3 times a month	1 Very important	1 Caste, specify: DM012_caste	1 Scheduled caste	.e	1 Assamese	.e	21	.e	0 No	0 No	0 No	0 No	0 No	0 No	0 No	0 No	0 No	0 No	0 No	0 No	0 No	0 No	0 No	0 No	0 No	0 No	0 No	0 No	1 Yes	9993
Assam	1090	1 Rural	3.living with spouse and children	1 Poorest	2654.283447	3107.458	1 FLHHMemberNameSel[1]	3 Somewhat satisfied	52	2 No			4 Cannot read or write		3 Muslim	.e	6 Not at all	2 More than once a week	2 More than once a week	1 Very important	3 No Caste/Tribe			1 Assamese	.e	2	.e	0 No	1 Yes	0 No	0 No	0 No	0 No	0 No	0 No	0 No	0 No	0 No	0 No	0 No	0 No	0 No	0 No	0 No	0 No	0 No	0 No	0 No	9993
Assam	1055	1 Rural	3.living with spouse and children	2 Poorer	2361.099121	2764.2175	1 FLHHMemberNameSel[1]	4 Not very satisfied	51	1 Yes	4	1 Less than Primary (Standard 1-4)	3 Can both read and write	3 Able to read whole sentence	2 Hindu	.e	2 More than once a week	5 1 or more times a year	5 1 or more times a year	1 Very important	1 Caste, specify: DM012_caste	4 None of them	.e	2 Bengali	.e	01-04-2020	sadri	1 Yes	0 No	0 No	1 Yes	0 No	0 No	0 No	0 No	0 No	0 No	0 No	0 No	0 No	0 No	0 No	0 No	0 No	0 No	0 No	1 Yes	0 No	9993
Delhi	339	2 Urban	3.living with spouse and children	5 Richest	3530.625	2719.8333	1 FLHHMemberNameSel[1]	2 Very satisfied	46	1 Yes	12	5 Higher Secondary/Intermediate/Senior Secondary completed			2 Hindu	.e	2 More than once a week	4 1 to 3 times a month	2 More than once a week	1 Very important	1 Caste, specify: DM012_caste	4 None of them	.e	4 Hindi	.e	21	.e	0 No	0 No	0 No	0 No	0 No	0 No	0 No	0 No	0 No	0 No	0 No	0 No	0 No	0 No	0 No	0 No	0 No	0 No	0 No	0 No	1 Yes	20
Maharashtra	1823	2 Urban	3.living with spouse and children	4 Richer	609.5408936	660.33417	1 FLHHMemberNameSel[1]	3 Somewhat satisfied	62	1 Yes	2	1 Less than Primary (Standard 1-4)	3 Can both read and write	3 Able to read whole sentence	3 Muslim	.e	1 Everyday	2 More than once a week	6 Not at all	1 Very important	3 No Caste/Tribe			17 Telugu	.e	4	.e	0 No	0 No	0 No	1 Yes	0 No	0 No	0 No	0 No	0 No	0 No	0 No	0 No	0 No	0 No	0 No	0 No	0 No	0 No	0 No	0 No	0 No	43
Gujarat	1582	1 Rural	3.living with spouse and children	4 Richer	4173.585449	4113.0791	1 FLHHMemberNameSel[1]	3 Somewhat satisfied	56	2 No			4 Cannot read or write		2 Hindu	.e	3 Once a week	1 Everyday	5 1 or more times a year	1 Very important	1 Caste, specify: DM012_caste	3 Other backward class (OBC)	.e	3 Gujarati	.e	21	.e	0 No	0 No	0 No	0 No	0 No	0 No	0 No	0 No	0 No	0 No	0 No	0 No	0 No	0 No	0 No	0 No	0 No	0 No	0 No	0 No	1 Yes	9993
Lakshadweep	2047	2 Urban	2.living with spouse and/or others	2 Poorer	11.2179842	0.76480305	1 FLHHMemberNameSel[1]	2 Very satisfied	60	1 Yes	5	2 Primary Completed (Standard 5-7)	3 Can both read and write	3 Able to read whole sentence	3 Muslim	.e	1 Everyday	2 More than once a week	5 1 or more times a year	1 Very important	2 Tribe, specify: DM012_tribe	2 Scheduled tribe	.e	20 Others, please Specify DM014_other	jassari	8	.e	0 No	0 No	0 No	0 No	0 No	0 No	0 No	1 Yes	0 No	0 No	0 No	0 No	0 No	0 No	0 No	0 No	0 No	0 No	0 No	0 No	0 No	30
Goa	1986	1 Rural	3.living with spouse and children	4 Richer	225.1478729	275.26663	1 FLHHMemberNameSel[1]	3 Somewhat satisfied	50	1 Yes	2	1 Less than Primary (Standard 1-4)	4 Cannot read or write		2 Hindu	.e	1 Everyday	5 1 or more times a year	5 1 or more times a year	1 Very important	1 Caste, specify: DM012_caste	4 None of them	.e	7 Konkani	.e	10	.e	0 No	0 No	0 No	0 No	0 No	0 No	0 No	0 No	0 No	1 Yes	0 No	0 No	0 No	0 No	0 No	0 No	0 No	0 No	0 No	0 No	0 No	9993
Uttar Pradesh	543	1 Rural	3.living with spouse and children	2 Poorer	7170.536133	5802.7256	1 FLHHMemberNameSel[1]	2 Very satisfied	60	2 No			4 Cannot read or write		3 Muslim	.e	2 More than once a week	2 More than once a week	5 1 or more times a year	1 Very important	1 Caste, specify: DM012_caste	4 None of them	.e	4 Hindi	.e	21	.e	0 No	0 No	0 No	0 No	0 No	0 No	0 No	0 No	0 No	0 No	0 No	0 No	0 No	0 No	0 No	0 No	0 No	0 No	0 No	0 No	1 Yes	9993
Arunachal Pradesh	809	1 Rural	2.living with spouse and/or others	3 Middle	56.13312912	129.49358	1 FLHHMemberNameSel[1]	2 Very satisfied	45	1 Yes	8	3 Middle Completed (Standard 8- 9)			4 Christian	.e	6 Not at all	3 Once a week	6 Not at all	1 Very important	2 Tribe, specify: DM012_tribe	2 Scheduled tribe	.e	20 Others, please Specify DM014_other	wancho	01-Apr	.e	1 Yes	0 No	0 No	1 Yes	0 No	0 No	0 No	0 No	0 No	0 No	0 No	0 No	0 No	0 No	0 No	0 No	0 No	0 No	0 No	0 No	0 No	3
Mizoram	945	2 Urban	4.living with children and others	1 Poorest	117.8006134	92.012848	2 FLHHMemberNameSel[2]	1 Completely satisfied	55	1 Yes	6	2 Primary Completed (Standard 5-7)			4 Christian	.e	1 Everyday	2 More than once a week	2 More than once a week	1 Very important	2 Tribe, specify: DM012_tribe	2 Scheduled tribe	.e	20 Others, please Specify DM014_other	mizo	21	.e	0 No	0 No	0 No	0 No	0 No	0 No	0 No	0 No	0 No	0 No	0 No	0 No	0 No	0 No	0 No	0 No	0 No	0 No	0 No	0 No	1 Yes	50
Tamil Nadu	2149	1 Rural	3.living with spouse and children	4 Richer	5520.516602	6446.8809	1 FLHHMemberNameSel[1]	3 Somewhat satisfied	55	1 Yes	15	7 Graduate degree (B.A., B.Sc., B. Com.) completed			2 Hindu	.e	3 Once a week	5 1 or more times a year	6 Not at all	1 Very important	1 Caste, specify: DM012_caste	3 Other backward class (OBC)	.e	16 Tamil	.e	17	.e	0 No	0 No	0 No	0 No	0 No	0 No	0 No	0 No	0 No	0 No	0 No	0 No	0 No	0 No	0 No	0 No	1 Yes	0 No	0 No	0 No	0 No	9993
Himachal Pradesh	63	1 Rural	3.living with spouse and children	3 Middle	1691.698853	1762.9722	2 FLHHMemberNameSel[2]	3 Somewhat satisfied	60	1 Yes	9	3 Middle Completed (Standard 8- 9)			2 Hindu	.e	1 Everyday	4 1 to 3 times a month	5 1 or more times a year	1 Very important	1 Caste, specify: DM012_caste	1 Scheduled caste	.e	20 Others, please Specify DM014_other	phari	4	.e	0 No	0 No	0 No	1 Yes	0 No	0 No	0 No	0 No	0 No	0 No	0 No	0 No	0 No	0 No	0 No	0 No	0 No	0 No	0 No	0 No	0 No	9993
Odisha	1365	1 Rural	3.living with spouse and children	4 Richer	3105.817383	3219.4236	1 FLHHMemberNameSel[1]	3 Somewhat satisfied	68	2 No			2 Can write only		2 Hindu	.e	4 1 to 3 times a month	5 1 or more times a year	6 Not at all	1 Very important	1 Caste, specify: DM012_caste	2 Scheduled tribe	.e	12 Oriya	.e	21	.e	0 No	0 No	0 No	0 No	0 No	0 No	0 No	0 No	0 No	0 No	0 No	0 No	0 No	0 No	0 No	0 No	0 No	0 No	0 No	0 No	1 Yes	9993
Bihar	711	1 Rural	3.living with spouse and children	2 Poorer	3727.452148	3937.3289	1 FLHHMemberNameSel[1]	2 Very satisfied	62	1 Yes	7	2 Primary Completed (Standard 5-7)			2 Hindu	.e	3 Once a week	5 1 or more times a year	5 1 or more times a year	1 Very important	1 Caste, specify: DM012_caste	3 Other backward class (OBC)	.e	4 Hindi	.e	21	.e	0 No	0 No	0 No	0 No	0 No	0 No	0 No	0 No	0 No	0 No	0 No	0 No	0 No	0 No	0 No	0 No	0 No	0 No	0 No	0 No	1 Yes	9993
Chhatisgarh	1399	1 Rural	3.living with spouse and children	1 Poorest	2257.547363	2139.2712	1 FLHHMemberNameSel[1]	3 Somewhat satisfied	48	2 No			4 Cannot read or write		2 Hindu	.e	5 1 or more times a year	5 1 or more times a year	5 1 or more times a year	1 Very important	1 Caste, specify: DM012_caste	2 Scheduled tribe	.e	4 Hindi	.e	21	.e	0 No	0 No	0 No	0 No	0 No	0 No	0 No	0 No	0 No	0 No	0 No	0 No	0 No	0 No	0 No	0 No	0 No	0 No	0 No	0 No	1 Yes	9993
Arunachal Pradesh	812	1 Rural	2.living with spouse and/or others	3 Middle	55.75165558	128.61354	1 FLHHMemberNameSel[1]	3 Somewhat satisfied	45	1 Yes	10	4 Secondary School/Matriculation completed			4 Christian	.e	2 More than once a week	2 More than once a week	6 Not at all	2 Somewhat important	2 Tribe, specify: DM012_tribe	2 Scheduled tribe	.e	20 Others, please Specify DM014_other	nyishi	01-Apr	.e	1 Yes	0 No	0 No	1 Yes	0 No	0 No	0 No	0 No	0 No	0 No	0 No	0 No	0 No	0 No	0 No	0 No	0 No	0 No	0 No	0 No	0 No	9993
Haryana	329	2 Urban	4.living with children and others	4 Richer	3658.235596	2885.8733	1 FLHHMemberNameSel[1]	2 Very satisfied	76	1 Yes	10	4 Secondary School/Matriculation completed			2 Hindu	.e	1 Everyday	3 Once a week	6 Not at all	1 Very important	1 Caste, specify: DM012_caste	4 None of them	.e	4 Hindi	.e	13	.e	0 No	0 No	0 No	0 No	0 No	0 No	0 No	0 No	0 No	0 No	0 No	0 No	1 Yes	0 No	0 No	0 No	0 No	0 No	0 No	0 No	0 No	16
Assam	1095	2 Urban	3.living with spouse and children	1 Poorest	2043.967773	2081.436	1 FLHHMemberNameSel[1]	3 Somewhat satisfied	50	1 Yes	10	4 Secondary School/Matriculation completed			2 Hindu	.e	2 More than once a week	5 1 or more times a year	6 Not at all	1 Very important	1 Caste, specify: DM012_caste	2 Scheduled tribe	.e	20 Others, please Specify DM014_other	boro	1	.e	1 Yes	0 No	0 No	0 No	0 No	0 No	0 No	0 No	0 No	0 No	0 No	0 No	0 No	0 No	0 No	0 No	0 No	0 No	0 No	0 No	0 No	9993
Assam	1050	1 Rural	4.living with children and others	1 Poorest	2535.791016	2968.7351	5 FLHHMemberNameSel[5]	2 Very satisfied	74	1 Yes	3	1 Less than Primary (Standard 1-4)	3 Can both read and write	3 Able to read whole sentence	4 Christian	.e	3 Once a week	5 1 or more times a year	5 1 or more times a year	1 Very important	1 Caste, specify: DM012_caste	3 Other backward class (OBC)	.e	12 Oriya	.e	01-04-2002	.e	1 Yes	1 Yes	0 No	1 Yes	0 No	0 No	0 No	0 No	0 No	0 No	0 No	0 No	0 No	0 No	0 No	0 No	0 No	0 No	0 No	0 No	0 No	9993
Manipur	868	1 Rural	3.living with spouse and children	5 Richest	419.2677612	399.97958	1 FLHHMemberNameSel[1]	3 Somewhat satisfied	59	1 Yes	8	3 Middle Completed (Standard 8- 9)			4 Christian	.e	1 Everyday	3 Once a week	5 1 or more times a year	1 Very important	2 Tribe, specify: DM012_tribe	2 Scheduled tribe	.e	20 Others, please Specify DM014_other	ao	09-Apr	.e	0 No	0 No	0 No	1 Yes	0 No	0 No	0 No	0 No	1 Yes	0 No	0 No	0 No	0 No	0 No	0 No	0 No	0 No	0 No	0 No	0 No	0 No	58
Kerala	2095	1 Rural	3.living with spouse and children	5 Richest	3794.006348	332.66327	1 FLHHMemberNameSel[1]	4 Not very satisfied	62	1 Yes	2	1 Less than Primary (Standard 1-4)	4 Cannot read or write		4 Christian	.e	1 Everyday	3 Once a week	6 Not at all	1 Very important	1 Caste, specify: DM012_caste	3 Other backward class (OBC)	.e	8 Malayalam	.e	21	.e	0 No	0 No	0 No	0 No	0 No	0 No	0 No	0 No	0 No	0 No	0 No	0 No	0 No	0 No	0 No	0 No	0 No	0 No	0 No	0 No	1 Yes	7
Maharashtra	1789	2 Urban	3.living with spouse and children	3 Middle	9984.352539	10816.353	1 FLHHMemberNameSel[1]	1 Completely satisfied	48	1 Yes	12	5 Higher Secondary/Intermediate/Senior Secondary completed			2 Hindu	.e	1 Everyday	1 Everyday	1 Everyday	1 Very important	1 Caste, specify: DM012_caste	4 None of them	.e	5 Kannada	.e	04-10-2019	.e	0 No	0 No	0 No	1 Yes	0 No	0 No	0 No	0 No	0 No	1 Yes	0 No	0 No	0 No	0 No	0 No	0 No	0 No	0 No	1 Yes	0 No	0 No	25
Kerala	2096	1 Rural	3.living with spouse and children	5 Richest	3077.694824	269.85617	1 FLHHMemberNameSel[1]	3 Somewhat satisfied	67	1 Yes	10	4 Secondary School/Matriculation completed			2 Hindu	.e	1 Everyday	5 1 or more times a year	5 1 or more times a year	1 Very important	1 Caste, specify: DM012_caste	3 Other backward class (OBC)	.e	8 Malayalam	.e	21	.e	0 No	0 No	0 No	0 No	0 No	0 No	0 No	0 No	0 No	0 No	0 No	0 No	0 No	0 No	0 No	0 No	0 No	0 No	0 No	0 No	1 Yes	2
Uttar Pradesh	517	1 Rural	3.living with spouse and children	1 Poorest	9726.414063	7871.0586	1 FLHHMemberNameSel[1]	3 Somewhat satisfied	50	2 No			4 Cannot read or write		2 Hindu	.e	2 More than once a week	3 Once a week	5 1 or more times a year	1 Very important	1 Caste, specify: DM012_caste	1 Scheduled caste	.e	4 Hindi	.e	21	.e	0 No	0 No	0 No	0 No	0 No	0 No	0 No	0 No	0 No	0 No	0 No	0 No	0 No	0 No	0 No	0 No	0 No	0 No	0 No	0 No	1 Yes	9993
Madhya Pradesh	1482	1 Rural	2.living with spouse and/or others	3 Middle	3002.591553	3696.5278	1 FLHHMemberNameSel[1]	3 Somewhat satisfied	66	1 Yes	5	2 Primary Completed (Standard 5-7)	3 Can both read and write	3 Able to read whole sentence	2 Hindu	.e	1 Everyday	4 1 to 3 times a month	4 1 to 3 times a month	1 Very important	1 Caste, specify: DM012_caste	3 Other backward class (OBC)	.e	4 Hindi	.e	21	.e	0 No	0 No	0 No	0 No	0 No	0 No	0 No	0 No	0 No	0 No	0 No	0 No	0 No	0 No	0 No	0 No	0 No	0 No	0 No	0 No	1 Yes	9993
Assam	1088	1 Rural	3.living with spouse and children	1 Poorest	1319.527344	1544.8147	1 FLHHMemberNameSel[1]	4 Not very satisfied	59	2 No			4 Cannot read or write		3 Muslim	.e	6 Not at all	1 Everyday	2 More than once a week	1 Very important	1 Caste, specify: DM012_caste	4 None of them	.e	2 Bengali	.e	1	.e	1 Yes	0 No	0 No	0 No	0 No	0 No	0 No	0 No	0 No	0 No	0 No	0 No	0 No	0 No	0 No	0 No	0 No	0 No	0 No	0 No	0 No	30
Mizoram	914	1 Rural	3.living with spouse and children	4 Richer	90.18448639	142.29173	1 FLHHMemberNameSel[1]	3 Somewhat satisfied	47	1 Yes	8	3 Middle Completed (Standard 8- 9)			4 Christian	.e	1 Everyday	4 1 to 3 times a month	5 1 or more times a year	1 Very important	2 Tribe, specify: DM012_tribe	2 Scheduled tribe	.e	20 Others, please Specify DM014_other	mizo	21	.e	0 No	0 No	0 No	0 No	0 No	0 No	0 No	0 No	0 No	0 No	0 No	0 No	0 No	0 No	0 No	0 No	0 No	0 No	0 No	0 No	1 Yes	9993
Bihar	724	1 Rural	3.living with spouse and children	2 Poorer	3210.742188	3391.5251	1 FLHHMemberNameSel[1]	4 Not very satisfied	75	2 No			4 Cannot read or write		2 Hindu	.e	3 Once a week	3 Once a week	6 Not at all	1 Very important	1 Caste, specify: DM012_caste	1 Scheduled caste	.e	4 Hindi	.e	21	.e	0 No	0 No	0 No	0 No	0 No	0 No	0 No	0 No	0 No	0 No	0 No	0 No	0 No	0 No	0 No	0 No	0 No	0 No	0 No	0 No	1 Yes	9993
Delhi	364	2 Urban	3.living with spouse and children	4 Richer	2265.657471	1745.3597	1 FLHHMemberNameSel[1]	2 Very satisfied	60	2 No			4 Cannot read or write		3 Muslim	.e	1 Everyday	3 Once a week	4 1 to 3 times a month	2 Somewhat important	1 Caste, specify: DM012_caste	4 None of them	.e	4 Hindi	.e	21	.e	0 No	0 No	0 No	0 No	0 No	0 No	0 No	0 No	0 No	0 No	0 No	0 No	0 No	0 No	0 No	0 No	0 No	0 No	0 No	0 No	1 Yes	50
Gujarat	1573	1 Rural	3.living with spouse and children	3 Middle	4511.85791	4446.4473	1 FLHHMemberNameSel[1]	2 Very satisfied	62	2 No			4 Cannot read or write		2 Hindu	.e	1 Everyday	3 Once a week	4 1 to 3 times a month	1 Very important	1 Caste, specify: DM012_caste	4 None of them	.e	3 Gujarati	.e	21	.e	0 No	0 No	0 No	0 No	0 No	0 No	0 No	0 No	0 No	0 No	0 No	0 No	0 No	0 No	0 No	0 No	0 No	0 No	0 No	0 No	1 Yes	9993
Delhi	351	2 Urban	3.living with spouse and children	3 Middle	5637.903809	4343.1855	3 FLHHMemberNameSel[3]	3 Somewhat satisfied	47	1 Yes	8	3 Middle Completed (Standard 8- 9)			2 Hindu	.e	3 Once a week	3 Once a week	4 1 to 3 times a month	1 Very important	1 Caste, specify: DM012_caste	1 Scheduled caste	.e	4 Hindi	.e	21	.e	0 No	0 No	0 No	0 No	0 No	0 No	0 No	0 No	0 No	0 No	0 No	0 No	0 No	0 No	0 No	0 No	0 No	0 No	0 No	0 No	1 Yes	47
Uttar Pradesh	610	2 Urban	3.living with spouse and children	3 Middle	13141.36816	10276.144	1 FLHHMemberNameSel[1]	3 Somewhat satisfied	55	1 Yes	10	4 Secondary School/Matriculation completed			3 Muslim	.e	1 Everyday	2 More than once a week	3 Once a week	1 Very important	1 Caste, specify: DM012_caste	3 Other backward class (OBC)	.e	4 Hindi	.e	21	.e	0 No	0 No	0 No	0 No	0 No	0 No	0 No	0 No	0 No	0 No	0 No	0 No	0 No	0 No	0 No	0 No	0 No	0 No	0 No	0 No	1 Yes	15
Maharashtra	1721	1 Rural	3.living with spouse and children	2 Poorer	14586.60449	16868.273	1 FLHHMemberNameSel[1]	1 Completely satisfied	69	1 Yes	10	4 Secondary School/Matriculation completed			2 Hindu	.e	1 Everyday	5 1 or more times a year	6 Not at all	1 Very important	1 Caste, specify: DM012_caste	2 Scheduled tribe	.e	10 Marathi	.e	4	.e	0 No	0 No	0 No	1 Yes	0 No	0 No	0 No	0 No	0 No	0 No	0 No	0 No	0 No	0 No	0 No	0 No	0 No	0 No	0 No	0 No	0 No	9993
Tamil Nadu	2152	1 Rural	3.living with spouse and children	2 Poorer	4544.313477	5306.8672	1 FLHHMemberNameSel[1]	3 Somewhat satisfied	67	2 No			4 Cannot read or write		2 Hindu	.e	6 Not at all	6 Not at all	6 Not at all	1 Very important	1 Caste, specify: DM012_caste	1 Scheduled caste	.e	16 Tamil	.e	17	.e	0 No	0 No	0 No	0 No	0 No	0 No	0 No	0 No	0 No	0 No	0 No	0 No	0 No	0 No	0 No	0 No	1 Yes	0 No	0 No	0 No	0 No	9993
Meghalaya	1000	1 Rural	3.living with spouse and children	4 Richer	797.3460083	881.31775	1 FLHHMemberNameSel[1]	2 Very satisfied	55	1 Yes	7	2 Primary Completed (Standard 5-7)			4 Christian	.e	1 Everyday	3 Once a week	5 1 or more times a year	1 Very important	2 Tribe, specify: DM012_tribe	2 Scheduled tribe	.e	20 Others, please Specify DM014_other	khasi	20	.e	0 No	0 No	0 No	0 No	0 No	0 No	0 No	0 No	0 No	0 No	0 No	0 No	0 No	0 No	0 No	0 No	0 No	0 No	0 No	1 Yes	0 No	28
Andhra Pradesh	2428	1 Rural	3.living with spouse and children	5 Richest	2619.429443	2392.0791	1 FLHHMemberNameSel[1]	3 Somewhat satisfied	66	2 No			4 Cannot read or write		2 Hindu	.e	2 More than once a week	6 Not at all	6 Not at all	2 Somewhat important	1 Caste, specify: DM012_caste	3 Other backward class (OBC)	.e	17 Telugu	.e	21	.e	0 No	0 No	0 No	0 No	0 No	0 No	0 No	0 No	0 No	0 No	0 No	0 No	0 No	0 No	0 No	0 No	0 No	0 No	0 No	0 No	1 Yes	9993
Maharashtra	1747	1 Rural	3.living with spouse and children	1 Poorest	6753.602539	7810.0156	1 FLHHMemberNameSel[1]	4 Not very satisfied	55	1 Yes	9	3 Middle Completed (Standard 8- 9)			2 Hindu	.e	2 More than once a week	4 1 to 3 times a month	5 1 or more times a year	1 Very important	1 Caste, specify: DM012_caste	4 None of them	.e	10 Marathi	.e	21	.e	0 No	0 No	0 No	0 No	0 No	0 No	0 No	0 No	0 No	0 No	0 No	0 No	0 No	0 No	0 No	0 No	0 No	0 No	0 No	0 No	1 Yes	35
Bihar	653	1 Rural	3.living with spouse and children	2 Poorer	4560.601563	4817.3892	1 FLHHMemberNameSel[1]	2 Very satisfied	51	1 Yes	15	7 Graduate degree (B.A., B.Sc., B. Com.) completed			3 Muslim	.e	3 Once a week	3 Once a week	6 Not at all	1 Very important	1 Caste, specify: DM012_caste	4 None of them	.e	4 Hindi	.e	20	odiya	0 No	0 No	0 No	0 No	0 No	0 No	0 No	0 No	0 No	0 No	0 No	0 No	0 No	0 No	0 No	0 No	0 No	0 No	0 No	1 Yes	0 No	51
Uttarakhand	269	2 Urban	3.living with spouse and children	2 Poorer	1659.131348	1186.2366	1 FLHHMemberNameSel[1]	3 Somewhat satisfied	75	2 No			4 Cannot read or write		3 Muslim	.e	1 Everyday	2 More than once a week	5 1 or more times a year	1 Very important	1 Caste, specify: DM012_caste	1 Scheduled caste	.e	4 Hindi	.e	21	.e	0 No	0 No	0 No	0 No	0 No	0 No	0 No	0 No	0 No	0 No	0 No	0 No	0 No	0 No	0 No	0 No	0 No	0 No	0 No	0 No	1 Yes	9993
Uttar Pradesh	514	1 Rural	3.living with spouse and children	2 Poorer	7617.171875	6164.1641	1 FLHHMemberNameSel[1]	3 Somewhat satisfied	47	2 No			3 Can both read and write	3 Able to read whole sentence	2 Hindu	.e	2 More than once a week	4 1 to 3 times a month	6 Not at all	1 Very important	1 Caste, specify: DM012_caste	3 Other backward class (OBC)	.e	4 Hindi	.e	20	awadhi	0 No	0 No	0 No	0 No	0 No	0 No	0 No	0 No	0 No	0 No	0 No	0 No	0 No	0 No	0 No	0 No	0 No	0 No	0 No	1 Yes	0 No	9993
Delhi	364	2 Urban	3.living with spouse and children	1 Poorest	2265.657471	1745.3597	1 FLHHMemberNameSel[1]	2 Very satisfied	46	2 No			3 Can both read and write	2 Able to read only part of sentence	3 Muslim	.e	1 Everyday	1 Everyday	6 Not at all	1 Very important	1 Caste, specify: DM012_caste	3 Other backward class (OBC)	.e	4 Hindi	.e	21	.e	0 No	0 No	0 No	0 No	0 No	0 No	0 No	0 No	0 No	0 No	0 No	0 No	0 No	0 No	0 No	0 No	0 No	0 No	0 No	0 No	1 Yes	46
West Bengal	1134	1 Rural	3.living with spouse and children	1 Poorest	5597.054688	7187.0479	1 FLHHMemberNameSel[1]	3 Somewhat satisfied	63	1 Yes	6	2 Primary Completed (Standard 5-7)			2 Hindu	.e	5 1 or more times a year	5 1 or more times a year	5 1 or more times a year	1 Very important	1 Caste, specify: DM012_caste	2 Scheduled tribe	.e	2 Bengali	.e	21	.e	0 No	0 No	0 No	0 No	0 No	0 No	0 No	0 No	0 No	0 No	0 No	0 No	0 No	0 No	0 No	0 No	0 No	0 No	0 No	0 No	1 Yes	9993
Daman and Diu	1636	1 Rural	3.living with spouse and children	5 Richest	27.40919685	48.405483	1 FLHHMemberNameSel[1]	2 Very satisfied	54	2 No			4 Cannot read or write		2 Hindu	.e	1 Everyday	3 Once a week	5 1 or more times a year	1 Very important	1 Caste, specify: DM012_caste	1 Scheduled caste	.e	3 Gujarati	.e	4	.e	0 No	0 No	0 No	1 Yes	0 No	0 No	0 No	0 No	0 No	0 No	0 No	0 No	0 No	0 No	0 No	0 No	0 No	0 No	0 No	0 No	0 No	9993
Jharkhand	1232	1 Rural	2.living with spouse and/or others	2 Poorer	1807.655273	1893.3182	1 FLHHMemberNameSel[1]	3 Somewhat satisfied	66	2 No			4 Cannot read or write		2 Hindu	.e	5 1 or more times a year	5 1 or more times a year	6 Not at all	1 Very important	1 Caste, specify: DM012_caste	1 Scheduled caste	.e	4 Hindi	.e	21	.e	0 No	0 No	0 No	0 No	0 No	0 No	0 No	0 No	0 No	0 No	0 No	0 No	0 No	0 No	0 No	0 No	0 No	0 No	0 No	0 No	1 Yes	9993
Arunachal Pradesh	820	2 Urban	3.living with spouse and children	4 Richer	87.93125153	123.70345	1 FLHHMemberNameSel[1]	2 Very satisfied	63	1 Yes	10	4 Secondary School/Matriculation completed			4 Christian	.e	1 Everyday	2 More than once a week	5 1 or more times a year	1 Very important	2 Tribe, specify: DM012_tribe	2 Scheduled tribe	.e	20 Others, please Specify DM014_other	adibashi	01-Apr	.e	1 Yes	0 No	0 No	1 Yes	0 No	0 No	0 No	0 No	0 No	0 No	0 No	0 No	0 No	0 No	0 No	0 No	0 No	0 No	0 No	0 No	0 No	32
Bihar	669	1 Rural	3.living with spouse and children	2 Poorer	4651.605469	4913.5171	1 FLHHMemberNameSel[1]	2 Very satisfied	70	2 No			4 Cannot read or write		2 Hindu	.e	5 1 or more times a year	5 1 or more times a year	5 1 or more times a year	1 Very important	1 Caste, specify: DM012_caste	3 Other backward class (OBC)	.e	20 Others, please Specify DM014_other	adibashi	21	.e	0 No	0 No	0 No	0 No	0 No	0 No	0 No	0 No	0 No	0 No	0 No	0 No	0 No	0 No	0 No	0 No	0 No	0 No	0 No	0 No	1 Yes	9993
Andhra Pradesh	1894	2 Urban	3.living with spouse and children	5 Richest	5794.46582	4270.2368	1 FLHHMemberNameSel[1]	2 Very satisfied	47	1 Yes	10	4 Secondary School/Matriculation completed			3 Muslim	.e	1 Everyday	3 Once a week	6 Not at all	1 Very important	1 Caste, specify: DM012_caste	3 Other backward class (OBC)	.e	18 Urdu	.e	17	.e	0 No	0 No	0 No	0 No	0 No	0 No	0 No	0 No	0 No	0 No	0 No	0 No	0 No	0 No	0 No	0 No	1 Yes	0 No	0 No	0 No	0 No	28
Gujarat	1601	2 Urban	3.living with spouse and children	1 Poorest	7078.39209	9233.2285	1 FLHHMemberNameSel[1]	2 Very satisfied	64	1 Yes	9	3 Middle Completed (Standard 8- 9)			2 Hindu	.e	1 Everyday	5 1 or more times a year	5 1 or more times a year	1 Very important	1 Caste, specify: DM012_caste	4 None of them	.e	14 Rajasthani	.e	03-04-2010	.e	0 No	0 No	1 Yes	1 Yes	0 No	0 No	0 No	0 No	0 No	1 Yes	0 No	0 No	0 No	0 No	0 No	0 No	0 No	0 No	0 No	0 No	0 No	9993
Assam	1093	1 Rural	3.living with spouse and children	3 Middle	3612.324219	4229.0684	1 FLHHMemberNameSel[1]	3 Somewhat satisfied	68	1 Yes	4	1 Less than Primary (Standard 1-4)	3 Can both read and write	3 Able to read whole sentence	2 Hindu	.e	2 More than once a week	2 More than once a week	5 1 or more times a year	1 Very important	2 Tribe, specify: DM012_tribe	2 Scheduled tribe	.e	20 Others, please Specify DM014_other	bodo	1	.e	1 Yes	0 No	0 No	0 No	0 No	0 No	0 No	0 No	0 No	0 No	0 No	0 No	0 No	0 No	0 No	0 No	0 No	0 No	0 No	0 No	0 No	23
Uttarakhand	245	1 Rural	3.living with spouse and children	1 Poorest	1776.554443	1660.4319	1 FLHHMemberNameSel[1]	3 Somewhat satisfied	64	1 Yes	4	1 Less than Primary (Standard 1-4)	3 Can both read and write	3 Able to read whole sentence	3 Muslim	.e	1 Everyday	3 Once a week	6 Not at all	1 Very important	1 Caste, specify: DM012_caste	3 Other backward class (OBC)	.e	4 Hindi	.e	21	.e	0 No	0 No	0 No	0 No	0 No	0 No	0 No	0 No	0 No	0 No	0 No	0 No	0 No	0 No	0 No	0 No	0 No	0 No	0 No	0 No	1 Yes	24
Delhi	357	2 Urban	3.living with spouse and children	4 Richer	1621.664429	1249.2567	1 FLHHMemberNameSel[1]	3 Somewhat satisfied	71	1 Yes	8	3 Middle Completed (Standard 8- 9)			2 Hindu	.e	1 Everyday	3 Once a week	5 1 or more times a year	1 Very important	1 Caste, specify: DM012_caste	3 Other backward class (OBC)	.e	4 Hindi	.e	21	.e	0 No	0 No	0 No	0 No	0 No	0 No	0 No	0 No	0 No	0 No	0 No	0 No	0 No	0 No	0 No	0 No	0 No	0 No	0 No	0 No	1 Yes	27
West Bengal	1208	2 Urban	3.living with spouse and children	2 Poorer	743.0148315	612.367	1 FLHHMemberNameSel[1]	3 Somewhat satisfied	67	1 Yes	4	1 Less than Primary (Standard 1-4)	4 Cannot read or write		2 Hindu	.e	6 Not at all	5 1 or more times a year	6 Not at all	2 Somewhat important	1 Caste, specify: DM012_caste	4 None of them	.e	2 Bengali	.e	21	.e	0 No	0 No	0 No	0 No	0 No	0 No	0 No	0 No	0 No	0 No	0 No	0 No	0 No	0 No	0 No	0 No	0 No	0 No	0 No	0 No	1 Yes	30
Haryana	303	1 Rural	3.living with spouse and children	5 Richest	1843.499756	2447.3533	1 FLHHMemberNameSel[1]	1 Completely satisfied	59	1 Yes	8	3 Middle Completed (Standard 8- 9)			2 Hindu	.e	2 More than once a week	4 1 to 3 times a month	5 1 or more times a year	1 Very important	1 Caste, specify: DM012_caste	4 None of them	.e	4 Hindi	.e	21	.e	0 No	0 No	0 No	0 No	0 No	0 No	0 No	0 No	0 No	0 No	0 No	0 No	0 No	0 No	0 No	0 No	0 No	0 No	0 No	0 No	1 Yes	9993
Gujarat	1629	2 Urban	2.living with spouse and/or others	3 Middle	4537.084961	5918.2852	1 FLHHMemberNameSel[1]	3 Somewhat satisfied	58	1 Yes	7	2 Primary Completed (Standard 5-7)			2 Hindu	.e	1 Everyday	5 1 or more times a year	5 1 or more times a year	1 Very important	1 Caste, specify: DM012_caste	3 Other backward class (OBC)	.e	3 Gujarati	.e	04-Oct	.e	0 No	0 No	0 No	1 Yes	0 No	0 No	0 No	0 No	0 No	1 Yes	0 No	0 No	0 No	0 No	0 No	0 No	0 No	0 No	0 No	0 No	0 No	13
Manipur	882	1 Rural	3.living with spouse and children	5 Richest	423.1972046	403.72824	2 FLHHMemberNameSel[2]	2 Very satisfied	55	1 Yes	9	3 Middle Completed (Standard 8- 9)			2 Hindu	.e	1 Everyday	4 1 to 3 times a month	5 1 or more times a year	1 Very important	1 Caste, specify: DM012_caste	1 Scheduled caste	.e	9 Manipuri	.e	21	.e	0 No	0 No	0 No	0 No	0 No	0 No	0 No	0 No	0 No	0 No	0 No	0 No	0 No	0 No	0 No	0 No	0 No	0 No	0 No	0 No	1 Yes	9993
Arunachal Pradesh	822	2 Urban	3.living with spouse and children	3 Middle	35.2429924	49.580544	1 FLHHMemberNameSel[1]	1 Completely satisfied	45	1 Yes	12	5 Higher Secondary/Intermediate/Senior Secondary completed			4 Christian	.e	1 Everyday	2 More than once a week	5 1 or more times a year	1 Very important	2 Tribe, specify: DM012_tribe	2 Scheduled tribe	.e	20 Others, please Specify DM014_other	nyishi	01-Apr	.e	1 Yes	0 No	0 No	1 Yes	0 No	0 No	0 No	0 No	0 No	0 No	0 No	0 No	0 No	0 No	0 No	0 No	0 No	0 No	0 No	0 No	0 No	45
Tamil Nadu	2184	1 Rural	3.living with spouse and children	3 Middle	10442.86426	12195.218	1 FLHHMemberNameSel[1]	3 Somewhat satisfied	52	2 No			4 Cannot read or write		2 Hindu	.e	2 More than once a week	4 1 to 3 times a month	4 1 to 3 times a month	1 Very important	1 Caste, specify: DM012_caste	1 Scheduled caste	.e	16 Tamil	.e	21	.e	0 No	0 No	0 No	0 No	0 No	0 No	0 No	0 No	0 No	0 No	0 No	0 No	0 No	0 No	0 No	0 No	0 No	0 No	0 No	0 No	1 Yes	9993
Uttar Pradesh	558	1 Rural	3.living with spouse and children	2 Poorer	6485.408203	5248.2891	1 FLHHMemberNameSel[1]	3 Somewhat satisfied	69	1 Yes	2	1 Less than Primary (Standard 1-4)	3 Can both read and write	3 Able to read whole sentence	2 Hindu	.e	1 Everyday	4 1 to 3 times a month	6 Not at all	1 Very important	1 Caste, specify: DM012_caste	3 Other backward class (OBC)	.e	4 Hindi	.e	21	.e	0 No	0 No	0 No	0 No	0 No	0 No	0 No	0 No	0 No	0 No	0 No	0 No	0 No	0 No	0 No	0 No	0 No	0 No	0 No	0 No	1 Yes	9993
Tripura	953	1 Rural	3.living with spouse and children	3 Middle	484.361908	601.99921	1 FLHHMemberNameSel[1]	3 Somewhat satisfied	59	2 No			4 Cannot read or write		2 Hindu	.e	1 Everyday	5 1 or more times a year	5 1 or more times a year	1 Very important	1 Caste, specify: DM012_caste	3 Other backward class (OBC)	.e	2 Bengali	.e	21	.e	0 No	0 No	0 No	0 No	0 No	0 No	0 No	0 No	0 No	0 No	0 No	0 No	0 No	0 No	0 No	0 No	0 No	0 No	0 No	0 No	1 Yes	16
Bihar	742	2 Urban	3.living with spouse and children	4 Richer	3488.704834	3760.6702	1 FLHHMemberNameSel[1]	2 Very satisfied	56	1 Yes	15	7 Graduate degree (B.A., B.Sc., B. Com.) completed			2 Hindu	.e	1 Everyday	5 1 or more times a year	5 1 or more times a year	1 Very important	1 Caste, specify: DM012_caste	4 None of them	.e	2 Bengali	.e	4	.e	0 No	0 No	0 No	1 Yes	0 No	0 No	0 No	0 No	0 No	0 No	0 No	0 No	0 No	0 No	0 No	0 No	0 No	0 No	0 No	0 No	0 No	9993
Uttar Pradesh	478	1 Rural	3.living with spouse and children	1 Poorest	7396.693848	5985.7427	1 FLHHMemberNameSel[1]	3 Somewhat satisfied	60	2 No			4 Cannot read or write		2 Hindu	.e	3 Once a week	5 1 or more times a year	6 Not at all	1 Very important	1 Caste, specify: DM012_caste	1 Scheduled caste	.e	4 Hindi	.e	21	.e	0 No	0 No	0 No	0 No	0 No	0 No	0 No	0 No	0 No	0 No	0 No	0 No	0 No	0 No	0 No	0 No	0 No	0 No	0 No	0 No	1 Yes	9993
Lakshadweep	2029	1 Rural	2.living with spouse and/or others	4 Richer	4.531466961	1.3194003	2 FLHHMemberNameSel[2]	3 Somewhat satisfied	45	1 Yes	7	2 Primary Completed (Standard 5-7)			3 Muslim	.e	1 Everyday	1 Everyday	4 1 to 3 times a month	1 Very important	1 Caste, specify: DM012_caste	3 Other backward class (OBC)	.e	8 Malayalam	.e	20	assamese	0 No	0 No	0 No	0 No	0 No	0 No	0 No	0 No	0 No	0 No	0 No	0 No	0 No	0 No	0 No	0 No	0 No	0 No	0 No	1 Yes	0 No	9993
Uttar Pradesh	546	1 Rural	3.living with spouse and children	5 Richest	5583.778809	4518.6489	1 FLHHMemberNameSel[1]	2 Very satisfied	51	2 No			4 Cannot read or write		3 Muslim	.e	1 Everyday	3 Once a week	5 1 or more times a year	1 Very important	1 Caste, specify: DM012_caste	3 Other backward class (OBC)	.e	4 Hindi	.e	21	.e	0 No	0 No	0 No	0 No	0 No	0 No	0 No	0 No	0 No	0 No	0 No	0 No	0 No	0 No	0 No	0 No	0 No	0 No	0 No	0 No	1 Yes	9993
Chhatisgarh	1424	1 Rural	2.living with spouse and/or others	1 Poorest	2197.823975	2082.677	1 FLHHMemberNameSel[1]	4 Not very satisfied	65	1 Yes	6	2 Primary Completed (Standard 5-7)			2 Hindu	.e	1 Everyday	5 1 or more times a year	5 1 or more times a year	1 Very important	1 Caste, specify: DM012_caste	1 Scheduled caste	.e	4 Hindi	.e	20	garhwali	0 No	0 No	0 No	0 No	0 No	0 No	0 No	0 No	0 No	0 No	0 No	0 No	0 No	0 No	0 No	0 No	0 No	0 No	0 No	1 Yes	0 No	9993
Madhya Pradesh	1524	2 Urban	3.living with spouse and children	1 Poorest	7387.444336	8577.2881	1 FLHHMemberNameSel[1]	1 Completely satisfied	52	2 No			4 Cannot read or write		2 Hindu	.e	1 Everyday	6 Not at all	6 Not at all	1 Very important	1 Caste, specify: DM012_caste	3 Other backward class (OBC)	.e	4 Hindi	.e	21	.e	0 No	0 No	0 No	0 No	0 No	0 No	0 No	0 No	0 No	0 No	0 No	0 No	0 No	0 No	0 No	0 No	0 No	0 No	0 No	0 No	1 Yes	9993
Jharkhand	1255	1 Rural	2.living with spouse and/or others	2 Poorer	263.2844543	275.76123	1 FLHHMemberNameSel[1]	3 Somewhat satisfied	60	2 No			4 Cannot read or write		2 Hindu	.e	3 Once a week	6 Not at all	4 1 to 3 times a month	1 Very important	1 Caste, specify: DM012_caste	1 Scheduled caste	.e	4 Hindi	.e	2	.e	0 No	1 Yes	0 No	0 No	0 No	0 No	0 No	0 No	0 No	0 No	0 No	0 No	0 No	0 No	0 No	0 No	0 No	0 No	0 No	0 No	0 No	9993
Bihar	701	1 Rural	2.living with spouse and/or others	1 Poorest	3260.187012	3443.7542	1 FLHHMemberNameSel[1]	2 Very satisfied	70	2 No			4 Cannot read or write		2 Hindu	.e	1 Everyday	5 1 or more times a year	5 1 or more times a year	1 Very important	1 Caste, specify: DM012_caste	3 Other backward class (OBC)	.e	4 Hindi	.e	20	thethi	0 No	0 No	0 No	0 No	0 No	0 No	0 No	0 No	0 No	0 No	0 No	0 No	0 No	0 No	0 No	0 No	0 No	0 No	0 No	1 Yes	0 No	9993
Tripura	974	1 Rural	2.living with spouse and/or others	1 Poorest	696.7593384	865.98181	1 FLHHMemberNameSel[1]	2 Very satisfied	65	1 Yes	5	2 Primary Completed (Standard 5-7)	3 Can both read and write	3 Able to read whole sentence	2 Hindu	.e	3 Once a week	6 Not at all	6 Not at all	1 Very important	2 Tribe, specify: DM012_tribe	2 Scheduled tribe	.e	20 Others, please Specify DM014_other	airani	2	.e	0 No	1 Yes	0 No	0 No	0 No	0 No	0 No	0 No	0 No	0 No	0 No	0 No	0 No	0 No	0 No	0 No	0 No	0 No	0 No	0 No	0 No	9993
Jharkhand	1262	1 Rural	4.living with children and others	3 Middle	2074.697021	2173.0146	1 FLHHMemberNameSel[1]	1 Completely satisfied	51	1 Yes	7	2 Primary Completed (Standard 5-7)			2 Hindu	.e	1 Everyday	6 Not at all	6 Not at all	1 Very important	1 Caste, specify: DM012_caste	3 Other backward class (OBC)	.e	20 Others, please Specify DM014_other	khortha	21	.e	0 No	0 No	0 No	0 No	0 No	0 No	0 No	0 No	0 No	0 No	0 No	0 No	0 No	0 No	0 No	0 No	0 No	0 No	0 No	0 No	1 Yes	9993
West Bengal	1178	2 Urban	3.living with spouse and children	3 Middle	3682.693848	3035.1482	1 FLHHMemberNameSel[1]	3 Somewhat satisfied	47	1 Yes	10	4 Secondary School/Matriculation completed			2 Hindu	.e	3 Once a week	6 Not at all	5 1 or more times a year	1 Very important	3 No Caste/Tribe			4 Hindi	.e	2-18-12	.e	0 No	1 Yes	0 No	0 No	0 No	0 No	0 No	0 No	0 No	0 No	0 No	1 Yes	0 No	0 No	0 No	0 No	0 No	1 Yes	0 No	0 No	0 No	9
Chandigarh	190	2 Urban	2.living with spouse and/or others	5 Richest	182.9703979	104.78719	1 FLHHMemberNameSel[1]	1 Completely satisfied	58	1 Yes	8	3 Middle Completed (Standard 8- 9)			5 Sikh	.e	1 Everyday	5 1 or more times a year	4 1 to 3 times a month	1 Very important	1 Caste, specify: DM012_caste	2 Scheduled tribe	.e	13 Punjabi	.e	4	.e	0 No	0 No	0 No	1 Yes	0 No	0 No	0 No	0 No	0 No	0 No	0 No	0 No	0 No	0 No	0 No	0 No	0 No	0 No	0 No	0 No	0 No	35
West Bengal	1143	1 Rural	3.living with spouse and children	4 Richer	2800.932617	3596.6128	1 FLHHMemberNameSel[1]	2 Very satisfied	46	1 Yes	5	2 Primary Completed (Standard 5-7)	3 Can both read and write	3 Able to read whole sentence	2 Hindu	.e	1 Everyday	5 1 or more times a year	6 Not at all	1 Very important	1 Caste, specify: DM012_caste	1 Scheduled caste	.e	2 Bengali	.e	21	.e	0 No	0 No	0 No	0 No	0 No	0 No	0 No	0 No	0 No	0 No	0 No	0 No	0 No	0 No	0 No	0 No	0 No	0 No	0 No	0 No	1 Yes	22
West Bengal	1121	1 Rural	3.living with spouse and children	2 Poorer	6078.765137	7805.6016	1 FLHHMemberNameSel[1]	3 Somewhat satisfied	59	2 No			4 Cannot read or write		3 Muslim	.e	1 Everyday	1 Everyday	5 1 or more times a year	1 Very important	3 No Caste/Tribe			2 Bengali	.e	21	.e	0 No	0 No	0 No	0 No	0 No	0 No	0 No	0 No	0 No	0 No	0 No	0 No	0 No	0 No	0 No	0 No	0 No	0 No	0 No	0 No	1 Yes	9993
Odisha	1337	1 Rural	3.living with spouse and children	3 Middle	3483.679688	3611.1072	5 FLHHMemberNameSel[5]	2 Very satisfied	65	1 Yes	9	3 Middle Completed (Standard 8- 9)			2 Hindu	.e	1 Everyday	4 1 to 3 times a month	5 1 or more times a year	1 Very important	1 Caste, specify: DM012_caste	3 Other backward class (OBC)	.e	12 Oriya	.e	21	.e	0 No	0 No	0 No	0 No	0 No	0 No	0 No	0 No	0 No	0 No	0 No	0 No	0 No	0 No	0 No	0 No	0 No	0 No	0 No	0 No	1 Yes	9993
Tamil Nadu	2244	2 Urban	3.living with spouse and children	1 Poorest	1240.207397	796.25653	1 FLHHMemberNameSel[1]	4 Not very satisfied	64	1 Yes	5	2 Primary Completed (Standard 5-7)	3 Can both read and write	2 Able to read only part of sentence	3 Muslim	.e	1 Everyday	3 Once a week	4 1 to 3 times a month	1 Very important	1 Caste, specify: DM012_caste	3 Other backward class (OBC)	.e	16 Tamil	.e	21	.e	0 No	0 No	0 No	0 No	0 No	0 No	0 No	0 No	0 No	0 No	0 No	0 No	0 No	0 No	0 No	0 No	0 No	0 No	0 No	0 No	1 Yes	9993
Lakshadweep	2036	2 Urban	2.living with spouse and/or others	5 Richest	13.34681702	0.90993947	1 FLHHMemberNameSel[1]	2 Very satisfied	51	1 Yes	10	4 Secondary School/Matriculation completed			3 Muslim	.e	1 Everyday	6 Not at all	6 Not at all	1 Very important	2 Tribe, specify: DM012_tribe	2 Scheduled tribe	.e	20 Others, please Specify DM014_other	jasari	8	.e	0 No	0 No	0 No	0 No	0 No	0 No	0 No	1 Yes	0 No	0 No	0 No	0 No	0 No	0 No	0 No	0 No	0 No	0 No	0 No	0 No	0 No	9993
Manipur	881	1 Rural	3.living with spouse and children	5 Richest	496.7914124	473.9368	1 FLHHMemberNameSel[1]	2 Very satisfied	69	1 Yes	10	4 Secondary School/Matriculation completed			2 Hindu	.e	1 Everyday	5 1 or more times a year	5 1 or more times a year	2 Somewhat important	1 Caste, specify: DM012_caste	4 None of them	.e	9 Manipuri	.e	Apr-19	.e	0 No	0 No	0 No	1 Yes	0 No	0 No	0 No	0 No	0 No	0 No	0 No	0 No	0 No	0 No	0 No	0 No	0 No	0 No	1 Yes	0 No	0 No	9993
Goa	1985	1 Rural	3.living with spouse and children	4 Richer	272.1856689	332.77521	1 FLHHMemberNameSel[1]	2 Very satisfied	64	1 Yes	15	7 Graduate degree (B.A., B.Sc., B. Com.) completed			2 Hindu	.e	1 Everyday	3 Once a week	3 Once a week	1 Very important	1 Caste, specify: DM012_caste	4 None of them	.e	10 Marathi	.e	7-19-4	.e	0 No	0 No	0 No	1 Yes	0 No	0 No	1 Yes	0 No	0 No	0 No	0 No	0 No	0 No	0 No	0 No	0 No	0 No	0 No	1 Yes	0 No	0 No	9993
Bihar	675	1 Rural	3.living with spouse and children	4 Richer	3838.484375	4054.6125	1 FLHHMemberNameSel[1]	4 Not very satisfied	53	1 Yes	7	2 Primary Completed (Standard 5-7)			2 Hindu	.e	3 Once a week	5 1 or more times a year	5 1 or more times a year	1 Very important	1 Caste, specify: DM012_caste	1 Scheduled caste	.e	4 Hindi	.e	21	.e	0 No	0 No	0 No	0 No	0 No	0 No	0 No	0 No	0 No	0 No	0 No	0 No	0 No	0 No	0 No	0 No	0 No	0 No	0 No	0 No	1 Yes	9993
Manipur	878	1 Rural	3.living with spouse and children	3 Middle	341.5632935	325.84988	1 FLHHMemberNameSel[1]	4 Not very satisfied	65	2 No			4 Cannot read or write		3 Muslim	.e	1 Everyday	2 More than once a week	4 1 to 3 times a month	1 Very important	1 Caste, specify: DM012_caste	3 Other backward class (OBC)	.e	9 Manipuri	.e	21	.e	0 No	0 No	0 No	0 No	0 No	0 No	0 No	0 No	0 No	0 No	0 No	0 No	0 No	0 No	0 No	0 No	0 No	0 No	0 No	0 No	1 Yes	9993
Uttarakhand	237	1 Rural	3.living with spouse and children	1 Poorest	1323.854004	1237.3218	1 FLHHMemberNameSel[1]	2 Very satisfied	64	1 Yes	5	2 Primary Completed (Standard 5-7)	3 Can both read and write	3 Able to read whole sentence	2 Hindu	.e	5 1 or more times a year	5 1 or more times a year	5 1 or more times a year	1 Very important	1 Caste, specify: DM012_caste	4 None of them	.e	4 Hindi	.e	21	.e	0 No	0 No	0 No	0 No	0 No	0 No	0 No	0 No	0 No	0 No	0 No	0 No	0 No	0 No	0 No	0 No	0 No	0 No	0 No	0 No	1 Yes	9993
Manipur	872	1 Rural	2.living with spouse and/or others	5 Richest	384.1358643	366.46393	1 FLHHMemberNameSel[1]	2 Very satisfied	60	1 Yes	8	3 Middle Completed (Standard 8- 9)			4 Christian	.e	6 Not at all	2 More than once a week	6 Not at all	1 Very important	2 Tribe, specify: DM012_tribe	2 Scheduled tribe	.e	20 Others, please Specify DM014_other	airani	Sep-19	.e	0 No	0 No	0 No	0 No	0 No	0 No	0 No	0 No	1 Yes	0 No	0 No	0 No	0 No	0 No	0 No	0 No	0 No	0 No	1 Yes	0 No	0 No	9993
Puducherry	2282	2 Urban	2.living with spouse and/or others	3 Middle	153.9137268	104.63347	1 FLHHMemberNameSel[1]	3 Somewhat satisfied	69	1 Yes	13	6 Diploma and certificate holders			2 Hindu	.e	3 Once a week	3 Once a week	6 Not at all	1 Very important	1 Caste, specify: DM012_caste	4 None of them	.e	17 Telugu	.e	21	.e	0 No	0 No	0 No	0 No	0 No	0 No	0 No	0 No	0 No	0 No	0 No	0 No	0 No	0 No	0 No	0 No	0 No	0 No	0 No	0 No	1 Yes	9993
Tripura	962	1 Rural	3.living with spouse and children	3 Middle	450.1049194	559.42224	1 FLHHMemberNameSel[1]	2 Very satisfied	47	1 Yes	9	3 Middle Completed (Standard 8- 9)			2 Hindu	.e	1 Everyday	6 Not at all	6 Not at all	2 Somewhat important	1 Caste, specify: DM012_caste	1 Scheduled caste	.e	2 Bengali	.e	21	.e	0 No	0 No	0 No	0 No	0 No	0 No	0 No	0 No	0 No	0 No	0 No	0 No	0 No	0 No	0 No	0 No	0 No	0 No	0 No	0 No	1 Yes	9993
Maharashtra	1724	1 Rural	3.living with spouse and children	4 Richer	7221.273438	8350.8408	1 FLHHMemberNameSel[1]	1 Completely satisfied	62	1 Yes	2	1 Less than Primary (Standard 1-4)	2 Can write only		2 Hindu	.e	1 Everyday	4 1 to 3 times a month	3 Once a week	1 Very important	1 Caste, specify: DM012_caste	3 Other backward class (OBC)	.e	10 Marathi	.e	21	.e	0 No	0 No	0 No	0 No	0 No	0 No	0 No	0 No	0 No	0 No	0 No	0 No	0 No	0 No	0 No	0 No	0 No	0 No	0 No	0 No	1 Yes	9993
Tripura	964	1 Rural	3.living with spouse and children	2 Poorer	354.8618164	441.04736	1 FLHHMemberNameSel[1]	3 Somewhat satisfied	70	2 No			2 Can write only		6 Buddhist/neo-Buddhist	.e	3 Once a week	6 Not at all	6 Not at all	2 Somewhat important	2 Tribe, specify: DM012_tribe	2 Scheduled tribe	.e	20 Others, please Specify DM014_other	mog	2	.e	0 No	1 Yes	0 No	0 No	0 No	0 No	0 No	0 No	0 No	0 No	0 No	0 No	0 No	0 No	0 No	0 No	0 No	0 No	0 No	0 No	0 No	9993
Odisha	1330	1 Rural	3.living with spouse and children	5 Richest	2334.068848	2419.4456	1 FLHHMemberNameSel[1]	3 Somewhat satisfied	48	1 Yes	10	4 Secondary School/Matriculation completed			2 Hindu	.e	1 Everyday	4 1 to 3 times a month	6 Not at all	2 Somewhat important	1 Caste, specify: DM012_caste	3 Other backward class (OBC)	.e	12 Oriya	.e	04-Feb	.e	0 No	1 Yes	0 No	1 Yes	0 No	0 No	0 No	0 No	0 No	0 No	0 No	0 No	0 No	0 No	0 No	0 No	0 No	0 No	0 No	0 No	0 No	9993
Kerala	2108	2 Urban	3.living with spouse and children	5 Richest	2041.690796	2007.5227	1 FLHHMemberNameSel[1]	3 Somewhat satisfied	57	1 Yes	10	4 Secondary School/Matriculation completed			2 Hindu	.e	1 Everyday	3 Once a week	6 Not at all	1 Very important	1 Caste, specify: DM012_caste	1 Scheduled caste	.e	8 Malayalam	.e	19	.e	0 No	0 No	0 No	0 No	0 No	0 No	0 No	0 No	0 No	0 No	0 No	0 No	0 No	0 No	0 No	0 No	0 No	0 No	1 Yes	0 No	0 No	9993
Uttar Pradesh	523	1 Rural	3.living with spouse and children	1 Poorest	8197.515625	6633.8047	1 FLHHMemberNameSel[1]	3 Somewhat satisfied	50	2 No			4 Cannot read or write		3 Muslim	.e	1 Everyday	1 Everyday	6 Not at all	1 Very important	1 Caste, specify: DM012_caste	4 None of them	.e	4 Hindi	.e	21	.e	0 No	0 No	0 No	0 No	0 No	0 No	0 No	0 No	0 No	0 No	0 No	0 No	0 No	0 No	0 No	0 No	0 No	0 No	0 No	0 No	1 Yes	9993
Delhi	351	2 Urban	3.living with spouse and children	1 Poorest	5637.903809	4343.1855	1 FLHHMemberNameSel[1]	3 Somewhat satisfied	51	2 No			4 Cannot read or write		2 Hindu	.e	1 Everyday	3 Once a week	4 1 to 3 times a month	1 Very important	1 Caste, specify: DM012_caste	4 None of them	.e	4 Hindi	.e	21	.e	0 No	0 No	0 No	0 No	0 No	0 No	0 No	0 No	0 No	0 No	0 No	0 No	0 No	0 No	0 No	0 No	0 No	0 No	0 No	0 No	1 Yes	26
Punjab	110	1 Rural	3.living with spouse and children	5 Richest	6959.523926	6694.6255	1 FLHHMemberNameSel[1]	2 Very satisfied	48	1 Yes	5	2 Primary Completed (Standard 5-7)	3 Can both read and write	3 Able to read whole sentence	5 Sikh	.e	1 Everyday	4 1 to 3 times a month	5 1 or more times a year	1 Very important	1 Caste, specify: DM012_caste	4 None of them	.e	13 Punjabi	.e	21	.e	0 No	0 No	0 No	0 No	0 No	0 No	0 No	0 No	0 No	0 No	0 No	0 No	0 No	0 No	0 No	0 No	0 No	0 No	0 No	0 No	1 Yes	9993
Odisha	1364	1 Rural	2.living with spouse and/or others	2 Poorer	3108.711914	3222.4238	1 FLHHMemberNameSel[1]	3 Somewhat satisfied	58	2 No			4 Cannot read or write		2 Hindu	.e	1 Everyday	5 1 or more times a year	6 Not at all	2 Somewhat important	2 Tribe, specify: DM012_tribe	2 Scheduled tribe	.e	12 Oriya	.e	20	assamese	0 No	0 No	0 No	0 No	0 No	0 No	0 No	0 No	0 No	0 No	0 No	0 No	0 No	0 No	0 No	0 No	0 No	0 No	0 No	1 Yes	0 No	9993
Chhatisgarh	1389	1 Rural	3.living with spouse and children	1 Poorest	2155.337891	2042.4167	1 FLHHMemberNameSel[1]	2 Very satisfied	48	1 Yes	3	1 Less than Primary (Standard 1-4)	3 Can both read and write	1 Cannot read at all	2 Hindu	.e	2 More than once a week	5 1 or more times a year	5 1 or more times a year	1 Very important	1 Caste, specify: DM012_caste	2 Scheduled tribe	.e	4 Hindi	.e	21	.e	0 No	0 No	0 No	0 No	0 No	0 No	0 No	0 No	0 No	0 No	0 No	0 No	0 No	0 No	0 No	0 No	0 No	0 No	0 No	0 No	1 Yes	9993
Bihar	714	1 Rural	3.living with spouse and children	1 Poorest	4267.217285	4507.4854	1 FLHHMemberNameSel[1]	2 Very satisfied	62	2 No			4 Cannot read or write		3 Muslim	.e	1 Everyday	6 Not at all	6 Not at all	1 Very important	1 Caste, specify: DM012_caste	3 Other backward class (OBC)	.e	20 Others, please Specify DM014_other	bhojpuri	21	.e	0 No	0 No	0 No	0 No	0 No	0 No	0 No	0 No	0 No	0 No	0 No	0 No	0 No	0 No	0 No	0 No	0 No	0 No	0 No	0 No	1 Yes	9993
Odisha	1325	1 Rural	3.living with spouse and children	2 Poorer	4155.615234	4307.6216	1 FLHHMemberNameSel[1]	1 Completely satisfied	57	1 Yes	9	3 Middle Completed (Standard 8- 9)			2 Hindu	.e	2 More than once a week	5 1 or more times a year	5 1 or more times a year	2 Somewhat important	2 Tribe, specify: DM012_tribe	2 Scheduled tribe	.e	12 Oriya	.e	4	.e	0 No	0 No	0 No	1 Yes	0 No	0 No	0 No	0 No	0 No	0 No	0 No	0 No	0 No	0 No	0 No	0 No	0 No	0 No	0 No	0 No	0 No	9993
Maharashtra	1742	1 Rural	3.living with spouse and children	2 Poorer	1869.672607	2162.1309	1 FLHHMemberNameSel[1]	2 Very satisfied	49	2 No			4 Cannot read or write		2 Hindu	.e	1 Everyday	2 More than once a week	5 1 or more times a year	1 Very important	1 Caste, specify: DM012_caste	2 Scheduled tribe	.e	10 Marathi	.e	4	.e	0 No	0 No	0 No	1 Yes	0 No	0 No	0 No	0 No	0 No	0 No	0 No	0 No	0 No	0 No	0 No	0 No	0 No	0 No	0 No	0 No	0 No	9993
Assam	1051	1 Rural	3.living with spouse and children	5 Richest	2865.715576	3354.9888	1 FLHHMemberNameSel[1]	3 Somewhat satisfied	54	1 Yes	14	5 Higher Secondary/Intermediate/Senior Secondary completed			2 Hindu	.e	1 Everyday	5 1 or more times a year	5 1 or more times a year	1 Very important	1 Caste, specify: DM012_caste	3 Other backward class (OBC)	.e	1 Assamese	.e	20-04-2019	garhwali	0 No	0 No	0 No	1 Yes	0 No	0 No	0 No	0 No	0 No	0 No	0 No	0 No	0 No	0 No	0 No	0 No	0 No	0 No	1 Yes	1 Yes	0 No	9993
Odisha	1326	1 Rural	3.living with spouse and children	2 Poorer	2941.080566	3048.6606	1 FLHHMemberNameSel[1]	5 Not at all satisfied	50	2 No			4 Cannot read or write		2 Hindu	.e	5 1 or more times a year	5 1 or more times a year	5 1 or more times a year	1 Very important	1 Caste, specify: DM012_caste	3 Other backward class (OBC)	.e	12 Oriya	.e	21	.e	0 No	0 No	0 No	0 No	0 No	0 No	0 No	0 No	0 No	0 No	0 No	0 No	0 No	0 No	0 No	0 No	0 No	0 No	0 No	0 No	1 Yes	9993
Jharkhand	1272	1 Rural	4.living with children and others	4 Richer	1559.841309	1633.7605	1 FLHHMemberNameSel[1]	4 Not very satisfied	70	1 Yes	1	1 Less than Primary (Standard 1-4)	4 Cannot read or write		2 Hindu	.e	3 Once a week	6 Not at all	6 Not at all	1 Very important	2 Tribe, specify: DM012_tribe	2 Scheduled tribe	.e	20 Others, please Specify DM014_other	mundari	4	.e	0 No	0 No	0 No	1 Yes	0 No	0 No	0 No	0 No	0 No	0 No	0 No	0 No	0 No	0 No	0 No	0 No	0 No	0 No	0 No	0 No	0 No	9993
Telangana	2406	2 Urban	3.living with spouse and children	3 Middle	3730.548584	2305.0962	2 FLHHMemberNameSel[2]	2 Very satisfied	50	1 Yes	12	5 Higher Secondary/Intermediate/Senior Secondary completed			5 Sikh	.e	1 Everyday	3 Once a week	4 1 to 3 times a month	1 Very important	1 Caste, specify: DM012_caste	3 Other backward class (OBC)	.e	4 Hindi	.e	19-17-13	.e	0 No	0 No	0 No	0 No	0 No	0 No	0 No	0 No	0 No	0 No	0 No	0 No	1 Yes	0 No	0 No	0 No	1 Yes	0 No	1 Yes	0 No	0 No	9993
Uttar Pradesh	552	1 Rural	2.living with spouse and/or others	5 Richest	12964.56641	10491.52	1 FLHHMemberNameSel[1]	3 Somewhat satisfied	63	1 Yes	2	1 Less than Primary (Standard 1-4)	1 Can read only	3 Able to read whole sentence	3 Muslim	.e	2 More than once a week	2 More than once a week	2 More than once a week	2 Somewhat important	1 Caste, specify: DM012_caste	3 Other backward class (OBC)	.e	4 Hindi	.e	21	.e	0 No	0 No	0 No	0 No	0 No	0 No	0 No	0 No	0 No	0 No	0 No	0 No	0 No	0 No	0 No	0 No	0 No	0 No	0 No	0 No	1 Yes	9993
Assam	1058	1 Rural	4.living with children and others	4 Richer	1316.296387	1541.032	1 FLHHMemberNameSel[1]	3 Somewhat satisfied	90	2 No			4 Cannot read or write		2 Hindu	.e	5 1 or more times a year	5 1 or more times a year	5 1 or more times a year	1 Very important	1 Caste, specify: DM012_caste	3 Other backward class (OBC)	.e	4 Hindi	.e	20	odiya	0 No	0 No	0 No	0 No	0 No	0 No	0 No	0 No	0 No	0 No	0 No	0 No	0 No	0 No	0 No	0 No	0 No	0 No	0 No	1 Yes	0 No	61
Assam	1042	1 Rural	3.living with spouse and children	2 Poorer	2228.926758	2609.479	1 FLHHMemberNameSel[1]	3 Somewhat satisfied	69	1 Yes	9	3 Middle Completed (Standard 8- 9)			2 Hindu	.e	1 Everyday	5 1 or more times a year	5 1 or more times a year	1 Very important	1 Caste, specify: DM012_caste	3 Other backward class (OBC)	.e	1 Assamese	.e	21	.e	0 No	0 No	0 No	0 No	0 No	0 No	0 No	0 No	0 No	0 No	0 No	0 No	0 No	0 No	0 No	0 No	0 No	0 No	0 No	0 No	1 Yes	9993
Rajasthan	430	1 Rural	3.living with spouse and children	1 Poorest	10962.60449	9980.3945	2 FLHHMemberNameSel[2]	2 Very satisfied	48	1 Yes	8	3 Middle Completed (Standard 8- 9)			2 Hindu	.e	1 Everyday	2 More than once a week	3 Once a week	1 Very important	2 Tribe, specify: DM012_tribe	2 Scheduled tribe	.e	4 Hindi	.e	14	.e	0 No	0 No	0 No	0 No	0 No	0 No	0 No	0 No	0 No	0 No	0 No	0 No	0 No	1 Yes	0 No	0 No	0 No	0 No	0 No	0 No	0 No	9993
Maharashtra	1745	1 Rural	3.living with spouse and children	4 Richer	15113.70801	17477.828	1 FLHHMemberNameSel[1]	3 Somewhat satisfied	87	2 No			4 Cannot read or write		2 Hindu	.e	1 Everyday	1 Everyday	4 1 to 3 times a month	1 Very important	1 Caste, specify: DM012_caste	4 None of them	.e	10 Marathi	.e	4	.e	0 No	0 No	0 No	1 Yes	0 No	0 No	0 No	0 No	0 No	0 No	0 No	0 No	0 No	0 No	0 No	0 No	0 No	0 No	0 No	0 No	0 No	50
Jharkhand	1241	1 Rural	3.living with spouse and children	3 Middle	1792.254272	1877.1874	1 FLHHMemberNameSel[1]	2 Very satisfied	60	2 No			4 Cannot read or write		2 Hindu	.e	5 1 or more times a year	6 Not at all	3 Once a week	1 Very important	1 Caste, specify: DM012_caste	1 Scheduled caste	.e	4 Hindi	.e	20	khortha	0 No	0 No	0 No	0 No	0 No	0 No	0 No	0 No	0 No	0 No	0 No	0 No	0 No	0 No	0 No	0 No	0 No	0 No	0 No	1 Yes	0 No	9993
Kerala	2070	1 Rural	5.living with others only	5 Richest	5162.594238	452.66278	2 FLHHMemberNameSel[2]	2 Very satisfied	47	1 Yes	9	3 Middle Completed (Standard 8- 9)			2 Hindu	.e	1 Everyday	3 Once a week	6 Not at all	1 Very important	1 Caste, specify: DM012_caste	3 Other backward class (OBC)	.e	8 Malayalam	.e	21	.e	0 No	0 No	0 No	0 No	0 No	0 No	0 No	0 No	0 No	0 No	0 No	0 No	0 No	0 No	0 No	0 No	0 No	0 No	0 No	0 No	1 Yes	9993
Karnataka	1956	2 Urban	2.living with spouse and/or others	4 Richer	1267.51123	3830.1658	1 FLHHMemberNameSel[1]	2 Very satisfied	66	1 Yes	17	7 Graduate degree (B.A., B.Sc., B. Com.) completed			2 Hindu	.e	1 Everyday	5 1 or more times a year	5 1 or more times a year	3 Not too important	1 Caste, specify: DM012_caste	3 Other backward class (OBC)	.e	5 Kannada	.e	19-Apr	.e	0 No	0 No	0 No	1 Yes	0 No	0 No	0 No	0 No	0 No	0 No	0 No	0 No	0 No	0 No	0 No	0 No	0 No	0 No	1 Yes	0 No	0 No	9993
Puducherry	2274	1 Rural	2.living with spouse and/or others	4 Richer	106.0213242	144.56078	1 FLHHMemberNameSel[1]	2 Very satisfied	62	1 Yes	10	4 Secondary School/Matriculation completed			2 Hindu	.e	2 More than once a week	5 1 or more times a year	6 Not at all	1 Very important	1 Caste, specify: DM012_caste	3 Other backward class (OBC)	.e	16 Tamil	.e	17	.e	0 No	0 No	0 No	0 No	0 No	0 No	0 No	0 No	0 No	0 No	0 No	0 No	0 No	0 No	0 No	0 No	1 Yes	0 No	0 No	0 No	0 No	2
Telangana	2422	2 Urban	3.living with spouse and children	5 Richest	3555.638916	2197.0198	1 FLHHMemberNameSel[1]	3 Somewhat satisfied	47	1 Yes	12	5 Higher Secondary/Intermediate/Senior Secondary completed			2 Hindu	.e	1 Everyday	4 1 to 3 times a month	5 1 or more times a year	1 Very important	1 Caste, specify: DM012_caste	3 Other backward class (OBC)	.e	17 Telugu	.e	4	.e	0 No	0 No	0 No	1 Yes	0 No	0 No	0 No	0 No	0 No	0 No	0 No	0 No	0 No	0 No	0 No	0 No	0 No	0 No	0 No	0 No	0 No	9993
Chhatisgarh	1445	2 Urban	3.living with spouse and children	5 Richest	2526.174805	2314.9238	1 FLHHMemberNameSel[1]	1 Completely satisfied	68	1 Yes	17	8 Post-graduate degree or (M.A., M.Sc., M. Com.) above (M.Phil, Ph.D., Post-Doc) completed			2 Hindu	.e	1 Everyday	5 1 or more times a year	5 1 or more times a year	2 Somewhat important	1 Caste, specify: DM012_caste	4 None of them	.e	4 Hindi	.e	21	.e	0 No	0 No	0 No	0 No	0 No	0 No	0 No	0 No	0 No	0 No	0 No	0 No	0 No	0 No	0 No	0 No	0 No	0 No	0 No	0 No	1 Yes	20
Delhi	364	2 Urban	3.living with spouse and children	3 Middle	2265.657471	1745.3597	1 FLHHMemberNameSel[1]	2 Very satisfied	48	2 No			4 Cannot read or write		3 Muslim	.e	1 Everyday	1 Everyday	6 Not at all	1 Very important	1 Caste, specify: DM012_caste	3 Other backward class (OBC)	.e	4 Hindi	.e	18	.e	0 No	0 No	0 No	0 No	0 No	0 No	0 No	0 No	0 No	0 No	0 No	0 No	0 No	0 No	0 No	0 No	0 No	1 Yes	0 No	0 No	0 No	20
Arunachal Pradesh	812	1 Rural	3.living with spouse and children	1 Poorest	55.75165558	128.61354	1 FLHHMemberNameSel[1]	3 Somewhat satisfied	45	1 Yes	7	2 Primary Completed (Standard 5-7)			4 Christian	.e	1 Everyday	3 Once a week	5 1 or more times a year	1 Very important	2 Tribe, specify: DM012_tribe	2 Scheduled tribe	.e	20 Others, please Specify DM014_other	nyishi	04-Jan	.e	1 Yes	0 No	0 No	1 Yes	0 No	0 No	0 No	0 No	0 No	0 No	0 No	0 No	0 No	0 No	0 No	0 No	0 No	0 No	0 No	0 No	0 No	9993
Arunachal Pradesh	818	2 Urban	3.living with spouse and children	1 Poorest	83.94529724	118.09592	1 FLHHMemberNameSel[1]	3 Somewhat satisfied	47	1 Yes	10	4 Secondary School/Matriculation completed			3 Muslim	.e	1 Everyday	2 More than once a week	6 Not at all	1 Very important	1 Caste, specify: DM012_caste	1 Scheduled caste	.e	4 Hindi	.e	1	.e	1 Yes	0 No	0 No	0 No	0 No	0 No	0 No	0 No	0 No	0 No	0 No	0 No	0 No	0 No	0 No	0 No	0 No	0 No	0 No	0 No	0 No	20
Nagaland	860	2 Urban	3.living with spouse and children	5 Richest	547.6367188	260.17072	1 FLHHMemberNameSel[1]	2 Very satisfied	58	1 Yes	10	4 Secondary School/Matriculation completed			4 Christian	.e	1 Everyday	4 1 to 3 times a month	5 1 or more times a year	1 Very important	2 Tribe, specify: DM012_tribe	2 Scheduled tribe	.e	20 Others, please Specify DM014_other	sumi	20-1-4-19	assamese	1 Yes	0 No	0 No	1 Yes	0 No	0 No	0 No	0 No	0 No	0 No	0 No	0 No	0 No	0 No	0 No	0 No	0 No	0 No	1 Yes	1 Yes	0 No	20
Goa	2000	2 Urban	3.living with spouse and children	1 Poorest	281.4123535	179.79004	1 FLHHMemberNameSel[1]	3 Somewhat satisfied	69	1 Yes	4	1 Less than Primary (Standard 1-4)	4 Cannot read or write		2 Hindu	.e	1 Everyday	6 Not at all	6 Not at all	1 Very important	1 Caste, specify: DM012_caste	3 Other backward class (OBC)	.e	7 Konkani	.e	10-Apr	.e	0 No	0 No	0 No	1 Yes	0 No	0 No	0 No	0 No	0 No	1 Yes	0 No	0 No	0 No	0 No	0 No	0 No	0 No	0 No	0 No	0 No	0 No	35
Bihar	652	1 Rural	2.living with spouse and/or others	3 Middle	8329.075195	8798.0488	1 FLHHMemberNameSel[1]	2 Very satisfied	65	2 No			4 Cannot read or write		3 Muslim	.e	1 Everyday	3 Once a week	5 1 or more times a year	1 Very important	1 Caste, specify: DM012_caste	3 Other backward class (OBC)	.e	4 Hindi	.e	2	.e	0 No	1 Yes	0 No	0 No	0 No	0 No	0 No	0 No	0 No	0 No	0 No	0 No	0 No	0 No	0 No	0 No	0 No	0 No	0 No	0 No	0 No	9993
Goa	2019	2 Urban	3.living with spouse and children	3 Middle	175.9129944	112.38811	1 FLHHMemberNameSel[1]	3 Somewhat satisfied	65	1 Yes	12	5 Higher Secondary/Intermediate/Senior Secondary completed			2 Hindu	.e	1 Everyday	4 1 to 3 times a month	5 1 or more times a year	2 Somewhat important	1 Caste, specify: DM012_caste	4 None of them	.e	7 Konkani	.e	10-Apr	.e	0 No	0 No	0 No	1 Yes	0 No	0 No	0 No	0 No	0 No	1 Yes	0 No	0 No	0 No	0 No	0 No	0 No	0 No	0 No	0 No	0 No	0 No	38
Daman and Diu	1640	1 Rural	3.living with spouse and children	4 Richer	22.8288269	40.316406	1 FLHHMemberNameSel[1]	2 Very satisfied	48	1 Yes	7	2 Primary Completed (Standard 5-7)			2 Hindu	.e	6 Not at all	4 1 to 3 times a month	5 1 or more times a year	1 Very important	1 Caste, specify: DM012_caste	1 Scheduled caste	.e	3 Gujarati	.e	4	.e	0 No	0 No	0 No	1 Yes	0 No	0 No	0 No	0 No	0 No	0 No	0 No	0 No	0 No	0 No	0 No	0 No	0 No	0 No	0 No	0 No	0 No	9993
Odisha	1314	1 Rural	3.living with spouse and children	1 Poorest	3674.982666	3809.408	1 FLHHMemberNameSel[1]	2 Very satisfied	70	1 Yes	5	2 Primary Completed (Standard 5-7)	3 Can both read and write	3 Able to read whole sentence	2 Hindu	.e	1 Everyday	2 More than once a week	5 1 or more times a year	1 Very important	1 Caste, specify: DM012_caste	4 None of them	.e	12 Oriya	.e	4	.e	0 No	0 No	0 No	1 Yes	0 No	0 No	0 No	0 No	0 No	0 No	0 No	0 No	0 No	0 No	0 No	0 No	0 No	0 No	0 No	0 No	0 No	9993
Chhatisgarh	1398	1 Rural	2.living with spouse and/or others	2 Poorer	3120.936523	2957.4263	1 FLHHMemberNameSel[1]	2 Very satisfied	76	2 No			4 Cannot read or write		2 Hindu	.e	2 More than once a week	5 1 or more times a year	5 1 or more times a year	1 Very important	2 Tribe, specify: DM012_tribe	2 Scheduled tribe	.e	4 Hindi	.e	21	.e	0 No	0 No	0 No	0 No	0 No	0 No	0 No	0 No	0 No	0 No	0 No	0 No	0 No	0 No	0 No	0 No	0 No	0 No	0 No	0 No	1 Yes	9993
Uttarakhand	233	1 Rural	3.living with spouse and children	1 Poorest	1434.092041	1340.3541	1 FLHHMemberNameSel[1]	4 Not very satisfied	69	1 Yes	8	3 Middle Completed (Standard 8- 9)			2 Hindu	.e	1 Everyday	5 1 or more times a year	5 1 or more times a year	1 Very important	1 Caste, specify: DM012_caste	1 Scheduled caste	.e	4 Hindi	.e	21	.e	0 No	0 No	0 No	0 No	0 No	0 No	0 No	0 No	0 No	0 No	0 No	0 No	0 No	0 No	0 No	0 No	0 No	0 No	0 No	0 No	1 Yes	9993
Haryana	295	1 Rural	2.living with spouse and/or others	3 Middle	2716.912842	3606.8599	1 FLHHMemberNameSel[1]	2 Very satisfied	64	1 Yes	8	3 Middle Completed (Standard 8- 9)			2 Hindu	.e	1 Everyday	1 Everyday	3 Once a week	1 Very important	1 Caste, specify: DM012_caste	1 Scheduled caste	.e	4 Hindi	.e	21	.e	0 No	0 No	0 No	0 No	0 No	0 No	0 No	0 No	0 No	0 No	0 No	0 No	0 No	0 No	0 No	0 No	0 No	0 No	0 No	0 No	1 Yes	9993
Haryana	297	1 Rural	3.living with spouse and children	1 Poorest	1990.592407	2642.6272	1 FLHHMemberNameSel[1]	1 Completely satisfied	60	1 Yes	7	2 Primary Completed (Standard 5-7)			2 Hindu	.e	4 1 to 3 times a month	6 Not at all	5 1 or more times a year	1 Very important	1 Caste, specify: DM012_caste	4 None of them	.e	4 Hindi	.e	21	.e	0 No	0 No	0 No	0 No	0 No	0 No	0 No	0 No	0 No	0 No	0 No	0 No	0 No	0 No	0 No	0 No	0 No	0 No	0 No	0 No	1 Yes	60
Tamil Nadu	2175	1 Rural	3.living with spouse and children	4 Richer	12066.40527	14091.195	1 FLHHMemberNameSel[1]	3 Somewhat satisfied	67	1 Yes	5	2 Primary Completed (Standard 5-7)	3 Can both read and write	3 Able to read whole sentence	2 Hindu	.e	4 1 to 3 times a month	5 1 or more times a year	5 1 or more times a year	1 Very important	1 Caste, specify: DM012_caste	1 Scheduled caste	.e	16 Tamil	.e	21	.e	0 No	0 No	0 No	0 No	0 No	0 No	0 No	0 No	0 No	0 No	0 No	0 No	0 No	0 No	0 No	0 No	0 No	0 No	0 No	0 No	1 Yes	9993
Goa	2004	2 Urban	3.living with spouse and children	5 Richest	293.2864685	187.37622	1 FLHHMemberNameSel[1]	2 Very satisfied	48	2 No			4 Cannot read or write		2 Hindu	.e	1 Everyday	3 Once a week	5 1 or more times a year	1 Very important	1 Caste, specify: DM012_caste	1 Scheduled caste	.e	5 Kannada	.e	07-04-2010	.e	0 No	0 No	0 No	1 Yes	0 No	0 No	1 Yes	0 No	0 No	1 Yes	0 No	0 No	0 No	0 No	0 No	0 No	0 No	0 No	0 No	0 No	0 No	14
Madhya Pradesh	1479	1 Rural	3.living with spouse and children	4 Richer	3144.857178	3871.6726	1 FLHHMemberNameSel[1]	2 Very satisfied	53	1 Yes	8	3 Middle Completed (Standard 8- 9)			2 Hindu	.e	2 More than once a week	4 1 to 3 times a month	4 1 to 3 times a month	1 Very important	1 Caste, specify: DM012_caste	3 Other backward class (OBC)	.e	4 Hindi	.e	21	.e	0 No	0 No	0 No	0 No	0 No	0 No	0 No	0 No	0 No	0 No	0 No	0 No	0 No	0 No	0 No	0 No	0 No	0 No	0 No	0 No	1 Yes	9993
Tamil Nadu	2154	1 Rural	3.living with spouse and children	5 Richest	3990.056885	4659.604	1 FLHHMemberNameSel[1]	2 Very satisfied	50	1 Yes	10	4 Secondary School/Matriculation completed			2 Hindu	.e	1 Everyday	2 More than once a week	6 Not at all	1 Very important	1 Caste, specify: DM012_caste	3 Other backward class (OBC)	.e	16 Tamil	.e	21	.e	0 No	0 No	0 No	0 No	0 No	0 No	0 No	0 No	0 No	0 No	0 No	0 No	0 No	0 No	0 No	0 No	0 No	0 No	0 No	0 No	1 Yes	40
Uttar Pradesh	600	2 Urban	3.living with spouse and children	1 Poorest	6212.557129	4858.0278	1 FLHHMemberNameSel[1]	2 Very satisfied	59	2 No			4 Cannot read or write		3 Muslim	.e	6 Not at all	1 Everyday	6 Not at all	1 Very important	1 Caste, specify: DM012_caste	3 Other backward class (OBC)	.e	4 Hindi	.e	21	.e	0 No	0 No	0 No	0 No	0 No	0 No	0 No	0 No	0 No	0 No	0 No	0 No	0 No	0 No	0 No	0 No	0 No	0 No	0 No	0 No	1 Yes	9993
Karnataka	1912	1 Rural	3.living with spouse and children	2 Poorer	4330.144043	4644.1685	1 FLHHMemberNameSel[1]	3 Somewhat satisfied	51	2 No			4 Cannot read or write		2 Hindu	.e	3 Once a week	6 Not at all	6 Not at all	2 Somewhat important	1 Caste, specify: DM012_caste	1 Scheduled caste	.e	5 Kannada	.e	21	.e	0 No	0 No	0 No	0 No	0 No	0 No	0 No	0 No	0 No	0 No	0 No	0 No	0 No	0 No	0 No	0 No	0 No	0 No	0 No	0 No	1 Yes	9993
West Bengal	1135	1 Rural	4.living with children and others	4 Richer	5665.567871	7275.0249	6 FLHHMemberNameSel[6]	2 Very satisfied	53	2 No			4 Cannot read or write		2 Hindu	.e	3 Once a week	4 1 to 3 times a month	5 1 or more times a year	1 Very important	1 Caste, specify: DM012_caste	1 Scheduled caste	.e	2 Bengali	.e	21	.e	0 No	0 No	0 No	0 No	0 No	0 No	0 No	0 No	0 No	0 No	0 No	0 No	0 No	0 No	0 No	0 No	0 No	0 No	0 No	0 No	1 Yes	9993
Uttar Pradesh	518	1 Rural	3.living with spouse and children	3 Middle	8851.205078	7162.7998	14 FLHHMemberNameSel[14]	1 Completely satisfied	52	2 No			4 Cannot read or write		3 Muslim	.e	6 Not at all	5 1 or more times a year	6 Not at all	1 Very important	1 Caste, specify: DM012_caste	3 Other backward class (OBC)	.e	4 Hindi	.e	20	japanese	0 No	0 No	0 No	0 No	0 No	0 No	0 No	0 No	0 No	0 No	0 No	0 No	0 No	0 No	0 No	0 No	0 No	0 No	0 No	1 Yes	0 No	9993
Odisha	1356	1 Rural	3.living with spouse and children	2 Poorer	8315.520508	8619.6895	1 FLHHMemberNameSel[1]	3 Somewhat satisfied	58	2 No			2 Can write only		4 Christian	.e	5 1 or more times a year	5 1 or more times a year	5 1 or more times a year	1 Very important	1 Caste, specify: DM012_caste	2 Scheduled tribe	.e	12 Oriya	.e	21	.e	0 No	0 No	0 No	0 No	0 No	0 No	0 No	0 No	0 No	0 No	0 No	0 No	0 No	0 No	0 No	0 No	0 No	0 No	0 No	0 No	1 Yes	9993
Tamil Nadu	2247	2 Urban	3.living with spouse and children	3 Middle	1396.470093	896.58264	1 FLHHMemberNameSel[1]	1 Completely satisfied	78	1 Yes	20	9 Professional course/degree (B.Ed, BE, B.Tech, MBBS, BHMS, BAMS, B.Pharm, BCS, BCA, BBA, LLB, BVSc., B. Arch, M.Ed, ME, M.Tech, MD, M.Pharm, MCS, MCA, MBA,LLM, MVSc., M. Arch, MS, CA, CS, CWA)Completed			2 Hindu	.e	1 Everyday	6 Not at all	6 Not at all	1 Very important	1 Caste, specify: DM012_caste	3 Other backward class (OBC)	.e	17 Telugu	.e	16-19	.e	0 No	0 No	0 No	0 No	0 No	0 No	0 No	0 No	0 No	0 No	0 No	0 No	0 No	0 No	0 No	1 Yes	0 No	0 No	1 Yes	0 No	0 No	27
Karnataka	1906	1 Rural	3.living with spouse and children	1 Poorest	15054.61816	16146.387	5 FLHHMemberNameSel[5]	2 Very satisfied	45	2 No			4 Cannot read or write		2 Hindu	.e	2 More than once a week	2 More than once a week	5 1 or more times a year	1 Very important	1 Caste, specify: DM012_caste	3 Other backward class (OBC)	.e	5 Kannada	.e	21	.e	0 No	0 No	0 No	0 No	0 No	0 No	0 No	0 No	0 No	0 No	0 No	0 No	0 No	0 No	0 No	0 No	0 No	0 No	0 No	0 No	1 Yes	9993
Maharashtra	1822	2 Urban	3.living with spouse and children	4 Richer	341.6810913	370.15347	1 FLHHMemberNameSel[1]	1 Completely satisfied	52	1 Yes	9	3 Middle Completed (Standard 8- 9)			2 Hindu	.e	1 Everyday	6 Not at all	6 Not at all	1 Very important	1 Caste, specify: DM012_caste	4 None of them	.e	4 Hindi	.e	21	.e	0 No	0 No	0 No	0 No	0 No	0 No	0 No	0 No	0 No	0 No	0 No	0 No	0 No	0 No	0 No	0 No	0 No	0 No	0 No	0 No	1 Yes	9993
Assam	1042	1 Rural	4.living with children and others	3 Middle	1628.951782	1907.0682	1 FLHHMemberNameSel[1]	3 Somewhat satisfied	57	1 Yes	9	3 Middle Completed (Standard 8- 9)			2 Hindu	.e	5 1 or more times a year	5 1 or more times a year	5 1 or more times a year	2 Somewhat important	1 Caste, specify: DM012_caste	3 Other backward class (OBC)	.e	1 Assamese	.e	21	.e	0 No	0 No	0 No	0 No	0 No	0 No	0 No	0 No	0 No	0 No	0 No	0 No	0 No	0 No	0 No	0 No	0 No	0 No	0 No	0 No	1 Yes	9993
Karnataka	1899	1 Rural	3.living with spouse and children	3 Middle	2989.396729	3206.1895	2 FLHHMemberNameSel[2]	3 Somewhat satisfied	64	2 No			4 Cannot read or write		2 Hindu	.e	5 1 or more times a year	4 1 to 3 times a month	6 Not at all	1 Very important	1 Caste, specify: DM012_caste	3 Other backward class (OBC)	.e	5 Kannada	.e	21	.e	0 No	0 No	0 No	0 No	0 No	0 No	0 No	0 No	0 No	0 No	0 No	0 No	0 No	0 No	0 No	0 No	0 No	0 No	0 No	0 No	1 Yes	9993
Assam	1047	1 Rural	3.living with spouse and children	3 Middle	1672.160034	1957.6536	1 FLHHMemberNameSel[1]	2 Very satisfied	69	1 Yes	9	3 Middle Completed (Standard 8- 9)			2 Hindu	.e	1 Everyday	1 Everyday	2 More than once a week	1 Very important	1 Caste, specify: DM012_caste	4 None of them	.e	2 Bengali	.e	01-04-2011	.e	1 Yes	0 No	0 No	1 Yes	0 No	0 No	0 No	0 No	0 No	0 No	1 Yes	0 No	0 No	0 No	0 No	0 No	0 No	0 No	0 No	0 No	0 No	9993
Telangana	2351	1 Rural	3.living with spouse and children	5 Richest	2204.054443	2040.5117	1 FLHHMemberNameSel[1]	3 Somewhat satisfied	46	2 No			4 Cannot read or write		2 Hindu	.e	2 More than once a week	4 1 to 3 times a month	4 1 to 3 times a month	1 Very important	1 Caste, specify: DM012_caste	3 Other backward class (OBC)	.e	17 Telugu	.e	21	.e	0 No	0 No	0 No	0 No	0 No	0 No	0 No	0 No	0 No	0 No	0 No	0 No	0 No	0 No	0 No	0 No	0 No	0 No	0 No	0 No	1 Yes	9993
Gujarat	1616	2 Urban	3.living with spouse and children	1 Poorest	3702.717041	4829.915	1 FLHHMemberNameSel[1]	1 Completely satisfied	66	1 Yes	5	2 Primary Completed (Standard 5-7)	3 Can both read and write	2 Able to read only part of sentence	3 Muslim	.e	1 Everyday	5 1 or more times a year	5 1 or more times a year	1 Very important	1 Caste, specify: DM012_caste	3 Other backward class (OBC)	.e	3 Gujarati	.e	4	.e	0 No	0 No	0 No	1 Yes	0 No	0 No	0 No	0 No	0 No	0 No	0 No	0 No	0 No	0 No	0 No	0 No	0 No	0 No	0 No	0 No	0 No	9993
Madhya Pradesh	1522	1 Rural	3.living with spouse and children	4 Richer	5601.125	6895.6143	1 FLHHMemberNameSel[1]	4 Not very satisfied	55	2 No			4 Cannot read or write		2 Hindu	.e	1 Everyday	6 Not at all	6 Not at all	1 Very important	1 Caste, specify: DM012_caste	3 Other backward class (OBC)	.e	4 Hindi	.e	21	.e	0 No	0 No	0 No	0 No	0 No	0 No	0 No	0 No	0 No	0 No	0 No	0 No	0 No	0 No	0 No	0 No	0 No	0 No	0 No	0 No	1 Yes	9993
Uttar Pradesh	536	1 Rural	3.living with spouse and children	5 Richest	8963.364258	7253.564	1 FLHHMemberNameSel[1]	5 Not at all satisfied	54	2 No			2 Can write only		2 Hindu	.e	5 1 or more times a year	6 Not at all	6 Not at all	2 Somewhat important	1 Caste, specify: DM012_caste	1 Scheduled caste	.e	4 Hindi	.e	21	.e	0 No	0 No	0 No	0 No	0 No	0 No	0 No	0 No	0 No	0 No	0 No	0 No	0 No	0 No	0 No	0 No	0 No	0 No	0 No	0 No	1 Yes	54
Tamil Nadu	2154	1 Rural	5.living with others only	5 Richest	3990.056885	4659.604	1 FLHHMemberNameSel[1]	3 Somewhat satisfied	67	1 Yes	2	1 Less than Primary (Standard 1-4)	4 Cannot read or write		2 Hindu	.e	1 Everyday	3 Once a week	6 Not at all	2 Somewhat important	1 Caste, specify: DM012_caste	3 Other backward class (OBC)	.e	16 Tamil	.e	21	.e	0 No	0 No	0 No	0 No	0 No	0 No	0 No	0 No	0 No	0 No	0 No	0 No	0 No	0 No	0 No	0 No	0 No	0 No	0 No	0 No	1 Yes	65
Punjab	141	1 Rural	3.living with spouse and children	4 Richer	2804.243408	2697.5063	1 FLHHMemberNameSel[1]	3 Somewhat satisfied	58	2 No			4 Cannot read or write		5 Sikh	.e	1 Everyday	5 1 or more times a year	5 1 or more times a year	1 Very important	1 Caste, specify: DM012_caste	1 Scheduled caste	.e	13 Punjabi	.e	21	.e	0 No	0 No	0 No	0 No	0 No	0 No	0 No	0 No	0 No	0 No	0 No	0 No	0 No	0 No	0 No	0 No	0 No	0 No	0 No	0 No	1 Yes	9993
Chandigarh	208	2 Urban	3.living with spouse and children	2 Poorer	207.4252625	118.79249	1 FLHHMemberNameSel[1]	2 Very satisfied	48	1 Yes	5	2 Primary Completed (Standard 5-7)	3 Can both read and write	3 Able to read whole sentence	2 Hindu	.e	1 Everyday	5 1 or more times a year	4 1 to 3 times a month	1 Very important	1 Caste, specify: DM012_caste	1 Scheduled caste	.e	4 Hindi	.e	21	.e	0 No	0 No	0 No	0 No	0 No	0 No	0 No	0 No	0 No	0 No	0 No	0 No	0 No	0 No	0 No	0 No	0 No	0 No	0 No	0 No	1 Yes	42
Bihar	636	1 Rural	2.living with spouse and/or others	5 Richest	3375.918457	3566.0017	1 FLHHMemberNameSel[1]	2 Very satisfied	56	2 No			4 Cannot read or write		2 Hindu	.e	5 1 or more times a year	5 1 or more times a year	6 Not at all	1 Very important	1 Caste, specify: DM012_caste	1 Scheduled caste	.e	4 Hindi	.e	20	odiya	0 No	0 No	0 No	0 No	0 No	0 No	0 No	0 No	0 No	0 No	0 No	0 No	0 No	0 No	0 No	0 No	0 No	0 No	0 No	1 Yes	0 No	9993
Bihar	649	1 Rural	3.living with spouse and children	4 Richer	6113.842773	6458.0869	1 FLHHMemberNameSel[1]	3 Somewhat satisfied	63	2 No			4 Cannot read or write		3 Muslim	.e	1 Everyday	1 Everyday	4 1 to 3 times a month	1 Very important	1 Caste, specify: DM012_caste	3 Other backward class (OBC)	.e	20 Others, please Specify DM014_other	surja puri	4	.e	0 No	0 No	0 No	1 Yes	0 No	0 No	0 No	0 No	0 No	0 No	0 No	0 No	0 No	0 No	0 No	0 No	0 No	0 No	0 No	0 No	0 No	9993
Gujarat	1558	1 Rural	3.living with spouse and children	5 Richest	2352.150391	2318.05	1 FLHHMemberNameSel[1]	2 Very satisfied	48	1 Yes	5	2 Primary Completed (Standard 5-7)	3 Can both read and write	3 Able to read whole sentence	2 Hindu	.e	1 Everyday	2 More than once a week	4 1 to 3 times a month	1 Very important	1 Caste, specify: DM012_caste	3 Other backward class (OBC)	.e	3 Gujarati	.e	4	.e	0 No	0 No	0 No	1 Yes	0 No	0 No	0 No	0 No	0 No	0 No	0 No	0 No	0 No	0 No	0 No	0 No	0 No	0 No	0 No	0 No	0 No	9993
Haryana	335	2 Urban	4.living with children and others	3 Middle	3842.201172	3030.9983	1 FLHHMemberNameSel[1]	1 Completely satisfied	54	1 Yes	10	4 Secondary School/Matriculation completed			2 Hindu	.e	1 Everyday	5 1 or more times a year	5 1 or more times a year	1 Very important	1 Caste, specify: DM012_caste	4 None of them	.e	4 Hindi	.e	21	.e	0 No	0 No	0 No	0 No	0 No	0 No	0 No	0 No	0 No	0 No	0 No	0 No	0 No	0 No	0 No	0 No	0 No	0 No	0 No	0 No	1 Yes	9993
Kerala	2088	1 Rural	4.living with children and others	1 Poorest	4795.162598	420.44595	1 FLHHMemberNameSel[1]	3 Somewhat satisfied	80	1 Yes	2	1 Less than Primary (Standard 1-4)	4 Cannot read or write		4 Christian	.e	1 Everyday	3 Once a week	6 Not at all	1 Very important	1 Caste, specify: DM012_caste	4 None of them	.e	8 Malayalam	.e	21	.e	0 No	0 No	0 No	0 No	0 No	0 No	0 No	0 No	0 No	0 No	0 No	0 No	0 No	0 No	0 No	0 No	0 No	0 No	0 No	0 No	1 Yes	80
Himachal Pradesh	94	2 Urban	3.living with spouse and children	5 Richest	739.1640625	332.64679	1 FLHHMemberNameSel[1]	2 Very satisfied	46	1 Yes	12	5 Higher Secondary/Intermediate/Senior Secondary completed			2 Hindu	.e	1 Everyday	4 1 to 3 times a month	5 1 or more times a year	1 Very important	1 Caste, specify: DM012_caste	4 None of them	.e	4 Hindi	.e	13	.e	0 No	0 No	0 No	0 No	0 No	0 No	0 No	0 No	0 No	0 No	0 No	0 No	1 Yes	0 No	0 No	0 No	0 No	0 No	0 No	0 No	0 No	18
Punjab	117	1 Rural	3.living with spouse and children	5 Richest	1722.610962	1657.0437	1 FLHHMemberNameSel[1]	2 Very satisfied	50	1 Yes	8	3 Middle Completed (Standard 8- 9)			5 Sikh	.e	2 More than once a week	5 1 or more times a year	5 1 or more times a year	2 Somewhat important	1 Caste, specify: DM012_caste	1 Scheduled caste	.e	13 Punjabi	.e	21	.e	0 No	0 No	0 No	0 No	0 No	0 No	0 No	0 No	0 No	0 No	0 No	0 No	0 No	0 No	0 No	0 No	0 No	0 No	0 No	0 No	1 Yes	9993
Karnataka	1915	1 Rural	3.living with spouse and children	4 Richer	4934.523926	5292.3779	1 FLHHMemberNameSel[1]	3 Somewhat satisfied	80	1 Yes	2	1 Less than Primary (Standard 1-4)	1 Can read only	2 Able to read only part of sentence	2 Hindu	.e	1 Everyday	3 Once a week	6 Not at all	1 Very important	1 Caste, specify: DM012_caste	3 Other backward class (OBC)	.e	5 Kannada	.e	21	.e	0 No	0 No	0 No	0 No	0 No	0 No	0 No	0 No	0 No	0 No	0 No	0 No	0 No	0 No	0 No	0 No	0 No	0 No	0 No	0 No	1 Yes	9993
Nagaland	830	1 Rural	3.living with spouse and children	3 Middle	201.3116302	191.27646	1 FLHHMemberNameSel[1]	4 Not very satisfied	62	2 No			4 Cannot read or write		4 Christian	.e	1 Everyday	4 1 to 3 times a month	5 1 or more times a year	1 Very important	2 Tribe, specify: DM012_tribe	2 Scheduled tribe	.e	20 Others, please Specify DM014_other	.e	20	assamese	0 No	0 No	0 No	0 No	0 No	0 No	0 No	0 No	0 No	0 No	0 No	0 No	0 No	0 No	0 No	0 No	0 No	0 No	0 No	1 Yes	0 No	9993
Delhi	352	2 Urban	3.living with spouse and children	1 Poorest	1943.755371	1497.381	1 FLHHMemberNameSel[1]	3 Somewhat satisfied	65	1 Yes	10	4 Secondary School/Matriculation completed			2 Hindu	.e	1 Everyday	4 1 to 3 times a month	6 Not at all	1 Very important	1 Caste, specify: DM012_caste	4 None of them	.e	4 Hindi	.e	13	.e	0 No	0 No	0 No	0 No	0 No	0 No	0 No	0 No	0 No	0 No	0 No	0 No	1 Yes	0 No	0 No	0 No	0 No	0 No	0 No	0 No	0 No	47
Andhra Pradesh	1867	1 Rural	2.living with spouse and/or others	5 Richest	3837.663818	3504.5784	1 FLHHMemberNameSel[1]	2 Very satisfied	64	1 Yes	10	4 Secondary School/Matriculation completed			2 Hindu	.e	2 More than once a week	4 1 to 3 times a month	5 1 or more times a year	1 Very important	1 Caste, specify: DM012_caste	4 None of them	.e	17 Telugu	.e	4	.e	0 No	0 No	0 No	1 Yes	0 No	0 No	0 No	0 No	0 No	0 No	0 No	0 No	0 No	0 No	0 No	0 No	0 No	0 No	0 No	0 No	0 No	2
Dadra and Nagar Haveli	1689	1 Rural	3.living with spouse and children	5 Richest	31.75139427	49.172455	1 FLHHMemberNameSel[1]	3 Somewhat satisfied	46	1 Yes	8	3 Middle Completed (Standard 8- 9)			2 Hindu	.e	6 Not at all	4 1 to 3 times a month	4 1 to 3 times a month	2 Somewhat important	2 Tribe, specify: DM012_tribe	2 Scheduled tribe	.e	7 Konkani	.e	3	.e	0 No	0 No	1 Yes	0 No	0 No	0 No	0 No	0 No	0 No	0 No	0 No	0 No	0 No	0 No	0 No	0 No	0 No	0 No	0 No	0 No	0 No	9993
Andaman and Nicobar	2330	1 Rural	3.living with spouse and children	4 Richer	105.734024	95.437363	1 FLHHMemberNameSel[1]	2 Very satisfied	50	1 Yes	12	5 Higher Secondary/Intermediate/Senior Secondary completed			4 Christian	.e	2 More than once a week	3 Once a week	4 1 to 3 times a month	1 Very important	1 Caste, specify: DM012_caste	1 Scheduled caste	.e	20 Others, please Specify DM014_other	nicobari	4	.e	0 No	0 No	0 No	1 Yes	0 No	0 No	0 No	0 No	0 No	0 No	0 No	0 No	0 No	0 No	0 No	0 No	0 No	0 No	0 No	0 No	0 No	9993
Andhra Pradesh	1855	1 Rural	2.living with spouse and/or others	4 Richer	2568.602539	2345.6638	1 FLHHMemberNameSel[1]	3 Somewhat satisfied	57	1 Yes	7	2 Primary Completed (Standard 5-7)			2 Hindu	.e	1 Everyday	3 Once a week	4 1 to 3 times a month	2 Somewhat important	1 Caste, specify: DM012_caste	4 None of them	.e	17 Telugu	.e	21	.e	0 No	0 No	0 No	0 No	0 No	0 No	0 No	0 No	0 No	0 No	0 No	0 No	0 No	0 No	0 No	0 No	0 No	0 No	0 No	0 No	1 Yes	9993
Maharashtra	1722	1 Rural	2.living with spouse and/or others	5 Richest	13146.03125	15202.362	1 FLHHMemberNameSel[1]	4 Not very satisfied	69	1 Yes	6	2 Primary Completed (Standard 5-7)			2 Hindu	.e	1 Everyday	6 Not at all	6 Not at all	1 Very important	2 Tribe, specify: DM012_tribe	2 Scheduled tribe	.e	10 Marathi	.e	21	.e	0 No	0 No	0 No	0 No	0 No	0 No	0 No	0 No	0 No	0 No	0 No	0 No	0 No	0 No	0 No	0 No	0 No	0 No	0 No	0 No	1 Yes	20
Maharashtra	1736	1 Rural	3.living with spouse and children	3 Middle	5977.858887	6912.9287	7 FLHHMemberNameSel[7]	4 Not very satisfied	65	1 Yes	1	1 Less than Primary (Standard 1-4)	4 Cannot read or write		2 Hindu	.e	5 1 or more times a year	1 Everyday	6 Not at all	2 Somewhat important	1 Caste, specify: DM012_caste	3 Other backward class (OBC)	.e	10 Marathi	.e	21	.e	0 No	0 No	0 No	0 No	0 No	0 No	0 No	0 No	0 No	0 No	0 No	0 No	0 No	0 No	0 No	0 No	0 No	0 No	0 No	0 No	1 Yes	9993
Maharashtra	1721	1 Rural	2.living with spouse and/or others	5 Richest	5873.862793	6792.6655	1 FLHHMemberNameSel[1]	3 Somewhat satisfied	66	1 Yes	9	3 Middle Completed (Standard 8- 9)			2 Hindu	.e	1 Everyday	4 1 to 3 times a month	6 Not at all	1 Very important	1 Caste, specify: DM012_caste	3 Other backward class (OBC)	.e	10 Marathi	.e	4	.e	0 No	0 No	0 No	1 Yes	0 No	0 No	0 No	0 No	0 No	0 No	0 No	0 No	0 No	0 No	0 No	0 No	0 No	0 No	0 No	0 No	0 No	66
Chhatisgarh	1436	2 Urban	3.living with spouse and children	1 Poorest	3842.860107	3521.5017	1 FLHHMemberNameSel[1]	2 Very satisfied	75	2 No			4 Cannot read or write		2 Hindu	.e	1 Everyday	3 Once a week	6 Not at all	1 Very important	1 Caste, specify: DM012_caste	3 Other backward class (OBC)	.e	4 Hindi	.e	18	.e	0 No	0 No	0 No	0 No	0 No	0 No	0 No	0 No	0 No	0 No	0 No	0 No	0 No	0 No	0 No	0 No	0 No	1 Yes	0 No	0 No	0 No	42
Telangana	2350	1 Rural	3.living with spouse and children	3 Middle	2223.386963	2058.4099	1 FLHHMemberNameSel[1]	3 Somewhat satisfied	50	2 No			4 Cannot read or write		2 Hindu	.e	5 1 or more times a year	5 1 or more times a year	5 1 or more times a year	2 Somewhat important	1 Caste, specify: DM012_caste	3 Other backward class (OBC)	.e	17 Telugu	.e	21	.e	0 No	0 No	0 No	0 No	0 No	0 No	0 No	0 No	0 No	0 No	0 No	0 No	0 No	0 No	0 No	0 No	0 No	0 No	0 No	0 No	1 Yes	9993
West Bengal	1140	1 Rural	3.living with spouse and children	1 Poorest	3342.066162	4291.4697	1 FLHHMemberNameSel[1]	3 Somewhat satisfied	60	1 Yes	4	1 Less than Primary (Standard 1-4)	3 Can both read and write	3 Able to read whole sentence	2 Hindu	.e	1 Everyday	4 1 to 3 times a month	4 1 to 3 times a month	1 Very important	1 Caste, specify: DM012_caste	4 None of them	.e	2 Bengali	.e	4	.e	0 No	0 No	0 No	1 Yes	0 No	0 No	0 No	0 No	0 No	0 No	0 No	0 No	0 No	0 No	0 No	0 No	0 No	0 No	0 No	0 No	0 No	9993
Bihar	725	1 Rural	3.living with spouse and children	2 Poorer	4457.277832	4708.248	1 FLHHMemberNameSel[1]	3 Somewhat satisfied	63	2 No			4 Cannot read or write		3 Muslim	.e	3 Once a week	4 1 to 3 times a month	5 1 or more times a year	1 Very important	1 Caste, specify: DM012_caste	3 Other backward class (OBC)	.e	4 Hindi	.e	21	.e	0 No	0 No	0 No	0 No	0 No	0 No	0 No	0 No	0 No	0 No	0 No	0 No	0 No	0 No	0 No	0 No	0 No	0 No	0 No	0 No	1 Yes	30
Mizoram	914	1 Rural	5.living with others only	4 Richer	90.18448639	142.29173	7 FLHHMemberNameSel[7]	3 Somewhat satisfied	61	1 Yes	2	1 Less than Primary (Standard 1-4)	3 Can both read and write	3 Able to read whole sentence	4 Christian	.e	1 Everyday	3 Once a week	5 1 or more times a year	1 Very important	2 Tribe, specify: DM012_tribe	2 Scheduled tribe	.e	20 Others, please Specify DM014_other	mizo	21	.e	0 No	0 No	0 No	0 No	0 No	0 No	0 No	0 No	0 No	0 No	0 No	0 No	0 No	0 No	0 No	0 No	0 No	0 No	0 No	0 No	1 Yes	9993
Maharashtra	1726	1 Rural	2.living with spouse and/or others	5 Richest	4679.910156	5411.9521	1 FLHHMemberNameSel[1]	3 Somewhat satisfied	72	2 No			4 Cannot read or write		2 Hindu	.e	1 Everyday	6 Not at all	6 Not at all	1 Very important	1 Caste, specify: DM012_caste	3 Other backward class (OBC)	.e	10 Marathi	.e	21	.e	0 No	0 No	0 No	0 No	0 No	0 No	0 No	0 No	0 No	0 No	0 No	0 No	0 No	0 No	0 No	0 No	0 No	0 No	0 No	0 No	1 Yes	9993
Mizoram	927	2 Urban	3.living with spouse and children	1 Poorest	159.8045654	124.82169	1 FLHHMemberNameSel[1]	3 Somewhat satisfied	58	1 Yes	1	1 Less than Primary (Standard 1-4)	3 Can both read and write	3 Able to read whole sentence	4 Christian	.e	1 Everyday	3 Once a week	6 Not at all	2 Somewhat important	2 Tribe, specify: DM012_tribe	2 Scheduled tribe	.e	20 Others, please Specify DM014_other	hmar	20	english	0 No	0 No	0 No	0 No	0 No	0 No	0 No	0 No	0 No	0 No	0 No	0 No	0 No	0 No	0 No	0 No	0 No	0 No	0 No	1 Yes	0 No	26
Madhya Pradesh	1523	2 Urban	3.living with spouse and children	4 Richer	5327.152832	6185.1602	5 FLHHMemberNameSel[5]	5 Not at all satisfied	77	2 No			4 Cannot read or write		2 Hindu	.e	6 Not at all	6 Not at all	4 1 to 3 times a month	1 Very important	1 Caste, specify: DM012_caste	1 Scheduled caste	.e	4 Hindi	.e	21	.e	0 No	0 No	0 No	0 No	0 No	0 No	0 No	0 No	0 No	0 No	0 No	0 No	0 No	0 No	0 No	0 No	0 No	0 No	0 No	0 No	1 Yes	20
Haryana	320	2 Urban	4.living with children and others	1 Poorest	2872.690674	2266.1804	1 FLHHMemberNameSel[1]	3 Somewhat satisfied	57	1 Yes	8	3 Middle Completed (Standard 8- 9)			2 Hindu	.e	2 More than once a week	3 Once a week	4 1 to 3 times a month	2 Somewhat important	1 Caste, specify: DM012_caste	3 Other backward class (OBC)	.e	4 Hindi	.e	21	.e	0 No	0 No	0 No	0 No	0 No	0 No	0 No	0 No	0 No	0 No	0 No	0 No	0 No	0 No	0 No	0 No	0 No	0 No	0 No	0 No	1 Yes	9993
Karnataka	1896	1 Rural	3.living with spouse and children	2 Poorer	3312.87793	3553.1296	1 FLHHMemberNameSel[1]	4 Not very satisfied	57	2 No			4 Cannot read or write		2 Hindu	.e	2 More than once a week	5 1 or more times a year	5 1 or more times a year	2 Somewhat important	1 Caste, specify: DM012_caste	3 Other backward class (OBC)	.e	5 Kannada	.e	21	.e	0 No	0 No	0 No	0 No	0 No	0 No	0 No	0 No	0 No	0 No	0 No	0 No	0 No	0 No	0 No	0 No	0 No	0 No	0 No	0 No	1 Yes	9993
Haryana	280	1 Rural	3.living with spouse and children	1 Poorest	1408.957397	1870.4729	1 FLHHMemberNameSel[1]	3 Somewhat satisfied	55	2 No			4 Cannot read or write		2 Hindu	.e	3 Once a week	4 1 to 3 times a month	6 Not at all	1 Very important	1 Caste, specify: DM012_caste	3 Other backward class (OBC)	.e	4 Hindi	.e	21	.e	0 No	0 No	0 No	0 No	0 No	0 No	0 No	0 No	0 No	0 No	0 No	0 No	0 No	0 No	0 No	0 No	0 No	0 No	0 No	0 No	1 Yes	9993
Nagaland	863	2 Urban	3.living with spouse and children	5 Richest	45.46025848	21.597216	1 FLHHMemberNameSel[1]	3 Somewhat satisfied	52	1 Yes	15	7 Graduate degree (B.A., B.Sc., B. Com.) completed			4 Christian	.e	2 More than once a week	4 1 to 3 times a month	6 Not at all	2 Somewhat important	2 Tribe, specify: DM012_tribe	2 Scheduled tribe	.e	20 Others, please Specify DM014_other	rengma	19-01-2020	assamese	1 Yes	0 No	0 No	0 No	0 No	0 No	0 No	0 No	0 No	0 No	0 No	0 No	0 No	0 No	0 No	0 No	0 No	0 No	1 Yes	1 Yes	0 No	15
Puducherry	2301	2 Urban	3.living with spouse and children	2 Poorer	62.5122757	42.497025	1 FLHHMemberNameSel[1]	2 Very satisfied	70	1 Yes	8	3 Middle Completed (Standard 8- 9)			2 Hindu	.e	1 Everyday	6 Not at all	6 Not at all	2 Somewhat important	1 Caste, specify: DM012_caste	3 Other backward class (OBC)	.e	8 Malayalam	.e	21	.e	0 No	0 No	0 No	0 No	0 No	0 No	0 No	0 No	0 No	0 No	0 No	0 No	0 No	0 No	0 No	0 No	0 No	0 No	0 No	0 No	1 Yes	70
Karnataka	1903	1 Rural	2.living with spouse and/or others	4 Richer	8549.268555	9169.2656	1 FLHHMemberNameSel[1]	2 Very satisfied	52	1 Yes	11	4 Secondary School/Matriculation completed			2 Hindu	.e	4 1 to 3 times a month	2 More than once a week	5 1 or more times a year	1 Very important	1 Caste, specify: DM012_caste	3 Other backward class (OBC)	.e	5 Kannada	.e	21	.e	0 No	0 No	0 No	0 No	0 No	0 No	0 No	0 No	0 No	0 No	0 No	0 No	0 No	0 No	0 No	0 No	0 No	0 No	0 No	0 No	1 Yes	35
Gujarat	1565	1 Rural	2.living with spouse and/or others	4 Richer	9247.535156	9113.4688	1 FLHHMemberNameSel[1]	3 Somewhat satisfied	75	1 Yes	2	1 Less than Primary (Standard 1-4)	1 Can read only	3 Able to read whole sentence	2 Hindu	.e	1 Everyday	2 More than once a week	3 Once a week	1 Very important	1 Caste, specify: DM012_caste	3 Other backward class (OBC)	.e	3 Gujarati	.e	4	.e	0 No	0 No	0 No	1 Yes	0 No	0 No	0 No	0 No	0 No	0 No	0 No	0 No	0 No	0 No	0 No	0 No	0 No	0 No	0 No	0 No	0 No	9993
Kerala	2104	1 Rural	3.living with spouse and children	3 Middle	4039.0354	354.14774	1 FLHHMemberNameSel[1]	5 Not at all satisfied	55	1 Yes	10	4 Secondary School/Matriculation completed			2 Hindu	.e	1 Everyday	5 1 or more times a year	6 Not at all	2 Somewhat important	1 Caste, specify: DM012_caste	3 Other backward class (OBC)	.e	8 Malayalam	.e	21	.e	0 No	0 No	0 No	0 No	0 No	0 No	0 No	0 No	0 No	0 No	0 No	0 No	0 No	0 No	0 No	0 No	0 No	0 No	0 No	0 No	1 Yes	30
Nagaland	830	1 Rural	3.living with spouse and children	3 Middle	368.848114	350.46143	1 FLHHMemberNameSel[1]	3 Somewhat satisfied	78	2 No			4 Cannot read or write		4 Christian	.e	1 Everyday	3 Once a week	5 1 or more times a year	1 Very important	2 Tribe, specify: DM012_tribe	2 Scheduled tribe	.e	20 Others, please Specify DM014_other	.e	20	assamese	0 No	0 No	0 No	0 No	0 No	0 No	0 No	0 No	0 No	0 No	0 No	0 No	0 No	0 No	0 No	0 No	0 No	0 No	0 No	1 Yes	0 No	9993
Maharashtra	1734	1 Rural	3.living with spouse and children	5 Richest	17474.26758	20207.631	1 FLHHMemberNameSel[1]	3 Somewhat satisfied	46	1 Yes	9	3 Middle Completed (Standard 8- 9)			2 Hindu	.e	4 1 to 3 times a month	4 1 to 3 times a month	6 Not at all	2 Somewhat important	1 Caste, specify: DM012_caste	4 None of them	.e	10 Marathi	.e	4	.e	0 No	0 No	0 No	1 Yes	0 No	0 No	0 No	0 No	0 No	0 No	0 No	0 No	0 No	0 No	0 No	0 No	0 No	0 No	0 No	0 No	0 No	9993
Jharkhand	1285	1 Rural	3.living with spouse and children	1 Poorest	1979.175293	2072.9663	1 FLHHMemberNameSel[1]	2 Very satisfied	47	2 No			4 Cannot read or write		4 Christian	.e	5 1 or more times a year	6 Not at all	5 1 or more times a year	1 Very important	2 Tribe, specify: DM012_tribe	2 Scheduled tribe	.e	20 Others, please Specify DM014_other	adibashi	21	.e	0 No	0 No	0 No	0 No	0 No	0 No	0 No	0 No	0 No	0 No	0 No	0 No	0 No	0 No	0 No	0 No	0 No	0 No	0 No	0 No	1 Yes	9993
Bihar	665	1 Rural	3.living with spouse and children	1 Poorest	3871.900635	4089.9104	1 FLHHMemberNameSel[1]	2 Very satisfied	64	2 No			1 Can read only	3 Able to read whole sentence	2 Hindu	.e	1 Everyday	3 Once a week	4 1 to 3 times a month	1 Very important	1 Caste, specify: DM012_caste	3 Other backward class (OBC)	.e	4 Hindi	.e	20	maithili	0 No	0 No	0 No	0 No	0 No	0 No	0 No	0 No	0 No	0 No	0 No	0 No	0 No	0 No	0 No	0 No	0 No	0 No	0 No	1 Yes	0 No	9993
Chandigarh	214	2 Urban	3.living with spouse and children	2 Poorer	164.1822968	94.027237	1 FLHHMemberNameSel[1]	2 Very satisfied	46	1 Yes	12	5 Higher Secondary/Intermediate/Senior Secondary completed			2 Hindu	.e	1 Everyday	4 1 to 3 times a month	4 1 to 3 times a month	1 Very important	1 Caste, specify: DM012_caste	1 Scheduled caste	.e	4 Hindi	.e	21	.e	0 No	0 No	0 No	0 No	0 No	0 No	0 No	0 No	0 No	0 No	0 No	0 No	0 No	0 No	0 No	0 No	0 No	0 No	0 No	0 No	1 Yes	30
Uttarakhand	237	1 Rural	3.living with spouse and children	2 Poorer	1323.854004	1237.3218	1 FLHHMemberNameSel[1]	3 Somewhat satisfied	48	1 Yes	8	3 Middle Completed (Standard 8- 9)			2 Hindu	.e	1 Everyday	4 1 to 3 times a month	4 1 to 3 times a month	1 Very important	1 Caste, specify: DM012_caste	1 Scheduled caste	.e	4 Hindi	.e	20	assamese	0 No	0 No	0 No	0 No	0 No	0 No	0 No	0 No	0 No	0 No	0 No	0 No	0 No	0 No	0 No	0 No	0 No	0 No	0 No	1 Yes	0 No	9993
Assam	1056	1 Rural	4.living with children and others	3 Middle	2423.452881	2837.217	1 FLHHMemberNameSel[1]	2 Very satisfied	58	2 No			4 Cannot read or write		2 Hindu	.e	4 1 to 3 times a month	4 1 to 3 times a month	6 Not at all	1 Very important	1 Caste, specify: DM012_caste	3 Other backward class (OBC)	.e	4 Hindi	.e	1	.e	1 Yes	0 No	0 No	0 No	0 No	0 No	0 No	0 No	0 No	0 No	0 No	0 No	0 No	0 No	0 No	0 No	0 No	0 No	0 No	0 No	0 No	50
Haryana	287	1 Rural	2.living with spouse and/or others	3 Middle	2309.44458	3065.9221	1 FLHHMemberNameSel[1]	2 Very satisfied	65	1 Yes	5	2 Primary Completed (Standard 5-7)	3 Can both read and write	3 Able to read whole sentence	2 Hindu	.e	4 1 to 3 times a month	3 Once a week	6 Not at all	1 Very important	1 Caste, specify: DM012_caste	3 Other backward class (OBC)	.e	4 Hindi	.e	21	.e	0 No	0 No	0 No	0 No	0 No	0 No	0 No	0 No	0 No	0 No	0 No	0 No	0 No	0 No	0 No	0 No	0 No	0 No	0 No	0 No	1 Yes	65
Tamil Nadu	2209	2 Urban	3.living with spouse and children	1 Poorest	9940.873047	6382.3877	2 FLHHMemberNameSel[2]	3 Somewhat satisfied	45	2 No			4 Cannot read or write		2 Hindu	.e	1 Everyday	4 1 to 3 times a month	6 Not at all	1 Very important	1 Caste, specify: DM012_caste	3 Other backward class (OBC)	.e	16 Tamil	.e	21	.e	0 No	0 No	0 No	0 No	0 No	0 No	0 No	0 No	0 No	0 No	0 No	0 No	0 No	0 No	0 No	0 No	0 No	0 No	0 No	0 No	1 Yes	40
Odisha	1330	1 Rural	3.living with spouse and children	3 Middle	3914.295654	4057.4749	1 FLHHMemberNameSel[1]	3 Somewhat satisfied	65	1 Yes	7	2 Primary Completed (Standard 5-7)			2 Hindu	.e	1 Everyday	4 1 to 3 times a month	5 1 or more times a year	1 Very important	1 Caste, specify: DM012_caste	3 Other backward class (OBC)	.e	12 Oriya	.e	02-Apr	.e	0 No	1 Yes	0 No	1 Yes	0 No	0 No	0 No	0 No	0 No	0 No	0 No	0 No	0 No	0 No	0 No	0 No	0 No	0 No	0 No	0 No	0 No	9993
Bihar	666	1 Rural	3.living with spouse and children	1 Poorest	7014.304688	7409.2495	6 FLHHMemberNameSel[6]	3 Somewhat satisfied	70	2 No			4 Cannot read or write		3 Muslim	.e	1 Everyday	1 Everyday	6 Not at all	1 Very important	1 Caste, specify: DM012_caste	3 Other backward class (OBC)	.e	18 Urdu	.e	4	.e	0 No	0 No	0 No	1 Yes	0 No	0 No	0 No	0 No	0 No	0 No	0 No	0 No	0 No	0 No	0 No	0 No	0 No	0 No	0 No	0 No	0 No	9993
Maharashtra	1730	1 Rural	3.living with spouse and children	4 Richer	4258.174316	4924.2476	1 FLHHMemberNameSel[1]	1 Completely satisfied	46	1 Yes	7	2 Primary Completed (Standard 5-7)			2 Hindu	.e	1 Everyday	1 Everyday	1 Everyday	1 Very important	1 Caste, specify: DM012_caste	3 Other backward class (OBC)	.e	10 Marathi	.e	4	.e	0 No	0 No	0 No	1 Yes	0 No	0 No	0 No	0 No	0 No	0 No	0 No	0 No	0 No	0 No	0 No	0 No	0 No	0 No	0 No	0 No	0 No	9993
Goa	1997	2 Urban	3.living with spouse and children	5 Richest	284.9598999	182.05652	1 FLHHMemberNameSel[1]	2 Very satisfied	60	1 Yes	5	2 Primary Completed (Standard 5-7)	3 Can both read and write	3 Able to read whole sentence	2 Hindu	.e	1 Everyday	5 1 or more times a year	6 Not at all	1 Very important	1 Caste, specify: DM012_caste	3 Other backward class (OBC)	.e	7 Konkani	.e	04-10-2019	.e	0 No	0 No	0 No	1 Yes	0 No	0 No	0 No	0 No	0 No	1 Yes	0 No	0 No	0 No	0 No	0 No	0 No	0 No	0 No	1 Yes	0 No	0 No	9993
Bihar	736	2 Urban	3.living with spouse and children	1 Poorest	7132.092773	7688.082	1 FLHHMemberNameSel[1]	1 Completely satisfied	65	1 Yes	6	2 Primary Completed (Standard 5-7)			2 Hindu	.e	1 Everyday	3 Once a week	5 1 or more times a year	1 Very important	1 Caste, specify: DM012_caste	3 Other backward class (OBC)	.e	4 Hindi	.e	21	.e	0 No	0 No	0 No	0 No	0 No	0 No	0 No	0 No	0 No	0 No	0 No	0 No	0 No	0 No	0 No	0 No	0 No	0 No	0 No	0 No	1 Yes	46
Uttar Pradesh	524	1 Rural	3.living with spouse and children	2 Poorer	7872.101563	6370.4648	1 FLHHMemberNameSel[1]	3 Somewhat satisfied	55	2 No			1 Can read only	3 Able to read whole sentence	2 Hindu	.e	3 Once a week	6 Not at all	5 1 or more times a year	1 Very important	1 Caste, specify: DM012_caste	1 Scheduled caste	.e	4 Hindi	.e	21	.e	0 No	0 No	0 No	0 No	0 No	0 No	0 No	0 No	0 No	0 No	0 No	0 No	0 No	0 No	0 No	0 No	0 No	0 No	0 No	0 No	1 Yes	9993
Andaman and Nicobar	2312	1 Rural	3.living with spouse and children	2 Poorer	128.0018311	115.53667	1 FLHHMemberNameSel[1]	1 Completely satisfied	49	2 No			2 Can write only		4 Christian	.e	1 Everyday	3 Once a week	5 1 or more times a year	1 Very important	2 Tribe, specify: DM012_tribe	2 Scheduled tribe	.e	20 Others, please Specify DM014_other	nicobari	4	.e	0 No	0 No	0 No	1 Yes	0 No	0 No	0 No	0 No	0 No	0 No	0 No	0 No	0 No	0 No	0 No	0 No	0 No	0 No	0 No	0 No	0 No	9993
Odisha	1348	1 Rural	3.living with spouse and children	3 Middle	3963.991211	4108.9878	2 FLHHMemberNameSel[2]	3 Somewhat satisfied	50	1 Yes	8	3 Middle Completed (Standard 8- 9)			2 Hindu	.e	5 1 or more times a year	5 1 or more times a year	5 1 or more times a year	2 Somewhat important	1 Caste, specify: DM012_caste	3 Other backward class (OBC)	.e	12 Oriya	.e	4	.e	0 No	0 No	0 No	1 Yes	0 No	0 No	0 No	0 No	0 No	0 No	0 No	0 No	0 No	0 No	0 No	0 No	0 No	0 No	0 No	0 No	0 No	9993
Telangana	2425	2 Urban	3.living with spouse and children	3 Middle	3891.228271	2404.3796	1 FLHHMemberNameSel[1]	2 Very satisfied	45	1 Yes	10	4 Secondary School/Matriculation completed			2 Hindu	.e	4 1 to 3 times a month	5 1 or more times a year	6 Not at all	1 Very important	1 Caste, specify: DM012_caste	3 Other backward class (OBC)	.e	17 Telugu	.e	4	.e	0 No	0 No	0 No	1 Yes	0 No	0 No	0 No	0 No	0 No	0 No	0 No	0 No	0 No	0 No	0 No	0 No	0 No	0 No	0 No	0 No	0 No	9993
Maharashtra	1781	2 Urban	3.living with spouse and children	2 Poorer	7553.577637	8183.0195	1 FLHHMemberNameSel[1]	3 Somewhat satisfied	61	1 Yes	9	3 Middle Completed (Standard 8- 9)			2 Hindu	.e	1 Everyday	4 1 to 3 times a month	5 1 or more times a year	1 Very important	1 Caste, specify: DM012_caste	3 Other backward class (OBC)	.e	10 Marathi	.e	4	.e	0 No	0 No	0 No	1 Yes	0 No	0 No	0 No	0 No	0 No	0 No	0 No	0 No	0 No	0 No	0 No	0 No	0 No	0 No	0 No	0 No	0 No	9993
West Bengal	1195	2 Urban	3.living with spouse and children	4 Richer	853.428772	703.36633	1 FLHHMemberNameSel[1]	2 Very satisfied	53	1 Yes	15	7 Graduate degree (B.A., B.Sc., B. Com.) completed			2 Hindu	.e	1 Everyday	6 Not at all	6 Not at all	2 Somewhat important	1 Caste, specify: DM012_caste	4 None of them	.e	2 Bengali	.e	21	.e	0 No	0 No	0 No	0 No	0 No	0 No	0 No	0 No	0 No	0 No	0 No	0 No	0 No	0 No	0 No	0 No	0 No	0 No	0 No	0 No	1 Yes	9993
Madhya Pradesh	1509	1 Rural	4.living with children and others	2 Poorer	8233.091797	10135.861	1 FLHHMemberNameSel[1]	1 Completely satisfied	60	1 Yes	2	1 Less than Primary (Standard 1-4)	4 Cannot read or write		2 Hindu	.e	1 Everyday	5 1 or more times a year	5 1 or more times a year	1 Very important	1 Caste, specify: DM012_caste	2 Scheduled tribe	.e	4 Hindi	.e	21	.e	0 No	0 No	0 No	0 No	0 No	0 No	0 No	0 No	0 No	0 No	0 No	0 No	0 No	0 No	0 No	0 No	0 No	0 No	0 No	0 No	1 Yes	9993
Tamil Nadu	2183	1 Rural	3.living with spouse and children	1 Poorest	5755.285645	6721.0449	1 FLHHMemberNameSel[1]	3 Somewhat satisfied	67	2 No			4 Cannot read or write		2 Hindu	.e	3 Once a week	3 Once a week	6 Not at all	1 Very important	1 Caste, specify: DM012_caste	3 Other backward class (OBC)	.e	16 Tamil	.e	21	.e	0 No	0 No	0 No	0 No	0 No	0 No	0 No	0 No	0 No	0 No	0 No	0 No	0 No	0 No	0 No	0 No	0 No	0 No	0 No	0 No	1 Yes	9993
Assam	1072	1 Rural	3.living with spouse and children	3 Middle	1855.396606	2172.1746	1 FLHHMemberNameSel[1]	3 Somewhat satisfied	45	1 Yes	4	1 Less than Primary (Standard 1-4)	3 Can both read and write	2 Able to read only part of sentence	3 Muslim	.e	3 Once a week	6 Not at all	6 Not at all	1 Very important	3 No Caste/Tribe			2 Bengali	.e	1	.e	1 Yes	0 No	0 No	0 No	0 No	0 No	0 No	0 No	0 No	0 No	0 No	0 No	0 No	0 No	0 No	0 No	0 No	0 No	0 No	0 No	0 No	9993
Jammu and Kashmir	13	1 Rural	3.living with spouse and children	4 Richer	857.4979858	858.48206	1 FLHHMemberNameSel[1]	3 Somewhat satisfied	49	1 Yes	2	1 Less than Primary (Standard 1-4)	3 Can both read and write	1 Cannot read at all	3 Muslim	.e	1 Everyday	2 More than once a week	2 More than once a week	1 Very important	3 No Caste/Tribe			6 Kashmiri	.e	21	.e	0 No	0 No	0 No	0 No	0 No	0 No	0 No	0 No	0 No	0 No	0 No	0 No	0 No	0 No	0 No	0 No	0 No	0 No	0 No	0 No	1 Yes	9993
Bihar	674	1 Rural	3.living with spouse and children	2 Poorer	4741.156738	5008.1108	1 FLHHMemberNameSel[1]	3 Somewhat satisfied	64	1 Yes	4	1 Less than Primary (Standard 1-4)	3 Can both read and write	3 Able to read whole sentence	3 Muslim	.e	3 Once a week	3 Once a week	5 1 or more times a year	1 Very important	1 Caste, specify: DM012_caste	4 None of them	.e	4 Hindi	.e	21	.e	0 No	0 No	0 No	0 No	0 No	0 No	0 No	0 No	0 No	0 No	0 No	0 No	0 No	0 No	0 No	0 No	0 No	0 No	0 No	0 No	1 Yes	9993
Gujarat	1604	2 Urban	3.living with spouse and children	4 Richer	4723.904297	6161.9766	1 FLHHMemberNameSel[1]	1 Completely satisfied	54	1 Yes	15	7 Graduate degree (B.A., B.Sc., B. Com.) completed			2 Hindu	.e	1 Everyday	1 Everyday	6 Not at all	1 Very important	1 Caste, specify: DM012_caste	4 None of them	.e	3 Gujarati	.e	4	.e	0 No	0 No	0 No	1 Yes	0 No	0 No	0 No	0 No	0 No	0 No	0 No	0 No	0 No	0 No	0 No	0 No	0 No	0 No	0 No	0 No	0 No	9993
Bihar	663	1 Rural	3.living with spouse and children	5 Richest	7077.043945	7475.5215	1 FLHHMemberNameSel[1]	1 Completely satisfied	48	1 Yes	15	7 Graduate degree (B.A., B.Sc., B. Com.) completed			2 Hindu	.e	1 Everyday	4 1 to 3 times a month	4 1 to 3 times a month	1 Very important	1 Caste, specify: DM012_caste	4 None of them	.e	4 Hindi	.e	20	halbi	0 No	0 No	0 No	0 No	0 No	0 No	0 No	0 No	0 No	0 No	0 No	0 No	0 No	0 No	0 No	0 No	0 No	0 No	0 No	1 Yes	0 No	48
Uttar Pradesh	564	1 Rural	3.living with spouse and children	2 Poorer	8273.509766	6695.3022	1 FLHHMemberNameSel[1]	2 Very satisfied	70	1 Yes	8	3 Middle Completed (Standard 8- 9)			2 Hindu	.e	1 Everyday	4 1 to 3 times a month	5 1 or more times a year	1 Very important	1 Caste, specify: DM012_caste	4 None of them	.e	4 Hindi	.e	21	.e	0 No	0 No	0 No	0 No	0 No	0 No	0 No	0 No	0 No	0 No	0 No	0 No	0 No	0 No	0 No	0 No	0 No	0 No	0 No	0 No	1 Yes	9993
Bihar	653	1 Rural	2.living with spouse and/or others	5 Richest	4560.601563	4817.3892	1 FLHHMemberNameSel[1]	3 Somewhat satisfied	55	2 No			4 Cannot read or write		3 Muslim	.e	1 Everyday	1 Everyday	4 1 to 3 times a month	1 Very important	1 Caste, specify: DM012_caste	4 None of them	.e	20 Others, please Specify DM014_other	surja puri	Apr-18	.e	0 No	0 No	0 No	1 Yes	0 No	0 No	0 No	0 No	0 No	0 No	0 No	0 No	0 No	0 No	0 No	0 No	0 No	1 Yes	0 No	0 No	0 No	9993
Madhya Pradesh	1543	2 Urban	3.living with spouse and children	2 Poorer	3835.192627	4452.9004	2 FLHHMemberNameSel[2]	4 Not very satisfied	49	1 Yes	11	5 Higher Secondary/Intermediate/Senior Secondary completed			2 Hindu	.e	6 Not at all	6 Not at all	6 Not at all	1 Very important	1 Caste, specify: DM012_caste	3 Other backward class (OBC)	.e	4 Hindi	.e	21	.e	0 No	0 No	0 No	0 No	0 No	0 No	0 No	0 No	0 No	0 No	0 No	0 No	0 No	0 No	0 No	0 No	0 No	0 No	0 No	0 No	1 Yes	32
Nagaland	831	1 Rural	1.living alone	4 Richer	126.8329086	120.51042	1 FLHHMemberNameSel[1]	2 Very satisfied	80	2 No			4 Cannot read or write		4 Christian	.e	1 Everyday	3 Once a week	6 Not at all	1 Very important	2 Tribe, specify: DM012_tribe	2 Scheduled tribe	.e	20 Others, please Specify DM014_other	ao	20	assamese	0 No	0 No	0 No	0 No	0 No	0 No	0 No	0 No	0 No	0 No	0 No	0 No	0 No	0 No	0 No	0 No	0 No	0 No	0 No	1 Yes	0 No	9993
Delhi	375	2 Urban	3.living with spouse and children	4 Richer	1727.782593	1331.0054	1 FLHHMemberNameSel[1]	2 Very satisfied	64	1 Yes	10	4 Secondary School/Matriculation completed			2 Hindu	.e	1 Everyday	1 Everyday	3 Once a week	1 Very important	1 Caste, specify: DM012_caste	3 Other backward class (OBC)	.e	4 Hindi	.e	21	.e	0 No	0 No	0 No	0 No	0 No	0 No	0 No	0 No	0 No	0 No	0 No	0 No	0 No	0 No	0 No	0 No	0 No	0 No	0 No	0 No	1 Yes	48
Punjab	115	1 Rural	3.living with spouse and children	4 Richer	361.1256714	347.38028	1 FLHHMemberNameSel[1]	3 Somewhat satisfied	47	2 No			4 Cannot read or write		5 Sikh	.e	5 1 or more times a year	6 Not at all	5 1 or more times a year	1 Very important	1 Caste, specify: DM012_caste	4 None of them	.e	13 Punjabi	.e	21	.e	0 No	0 No	0 No	0 No	0 No	0 No	0 No	0 No	0 No	0 No	0 No	0 No	0 No	0 No	0 No	0 No	0 No	0 No	0 No	0 No	1 Yes	9993
West Bengal	1113	1 Rural	3.living with spouse and children	5 Richest	7851.737793	10082.234	1 FLHHMemberNameSel[1]	3 Somewhat satisfied	47	1 Yes	8	3 Middle Completed (Standard 8- 9)			2 Hindu	.e	1 Everyday	5 1 or more times a year	5 1 or more times a year	1 Very important	1 Caste, specify: DM012_caste	1 Scheduled caste	.e	2 Bengali	.e	21	.e	0 No	0 No	0 No	0 No	0 No	0 No	0 No	0 No	0 No	0 No	0 No	0 No	0 No	0 No	0 No	0 No	0 No	0 No	0 No	0 No	1 Yes	9993
Haryana	282	1 Rural	3.living with spouse and children	4 Richer	2603.329102	3456.071	1 FLHHMemberNameSel[1]	3 Somewhat satisfied	52	1 Yes	15	7 Graduate degree (B.A., B.Sc., B. Com.) completed			2 Hindu	.e	2 More than once a week	3 Once a week	6 Not at all	1 Very important	1 Caste, specify: DM012_caste	4 None of them	.e	4 Hindi	.e	21	.e	0 No	0 No	0 No	0 No	0 No	0 No	0 No	0 No	0 No	0 No	0 No	0 No	0 No	0 No	0 No	0 No	0 No	0 No	0 No	0 No	1 Yes	9993
Madhya Pradesh	1507	1 Rural	3.living with spouse and children	4 Richer	3526.068359	4340.9868	1 FLHHMemberNameSel[1]	1 Completely satisfied	55	1 Yes	8	3 Middle Completed (Standard 8- 9)			2 Hindu	.e	1 Everyday	6 Not at all	6 Not at all	1 Very important	1 Caste, specify: DM012_caste	4 None of them	.e	4 Hindi	.e	21	.e	0 No	0 No	0 No	0 No	0 No	0 No	0 No	0 No	0 No	0 No	0 No	0 No	0 No	0 No	0 No	0 No	0 No	0 No	0 No	0 No	1 Yes	9993
Bihar	704	1 Rural	3.living with spouse and children	3 Middle	3682.330811	3889.6667	1 FLHHMemberNameSel[1]	3 Somewhat satisfied	47	2 No			4 Cannot read or write		2 Hindu	.e	3 Once a week	4 1 to 3 times a month	5 1 or more times a year	1 Very important	1 Caste, specify: DM012_caste	3 Other backward class (OBC)	.e	20 Others, please Specify DM014_other	angika	Apr-20	maithili	0 No	0 No	0 No	1 Yes	0 No	0 No	0 No	0 No	0 No	0 No	0 No	0 No	0 No	0 No	0 No	0 No	0 No	0 No	0 No	1 Yes	0 No	9993
Jharkhand	1255	1 Rural	3.living with spouse and children	3 Middle	263.2844543	275.76123	1 FLHHMemberNameSel[1]	2 Very satisfied	76	1 Yes	10	4 Secondary School/Matriculation completed			2 Hindu	.e	5 1 or more times a year	5 1 or more times a year	4 1 to 3 times a month	1 Very important	1 Caste, specify: DM012_caste	4 None of them	.e	4 Hindi	.e	21	.e	0 No	0 No	0 No	0 No	0 No	0 No	0 No	0 No	0 No	0 No	0 No	0 No	0 No	0 No	0 No	0 No	0 No	0 No	0 No	0 No	1 Yes	9993
Meghalaya	1017	1 Rural	3.living with spouse and children	1 Poorest	969.2409668	1071.3157	1 FLHHMemberNameSel[1]	2 Very satisfied	55	2 No			4 Cannot read or write		2 Hindu	.e	1 Everyday	3 Once a week	5 1 or more times a year	1 Very important	2 Tribe, specify: DM012_tribe	2 Scheduled tribe	.e	20 Others, please Specify DM014_other	patro	02-04-2020	assamese	0 No	1 Yes	0 No	1 Yes	0 No	0 No	0 No	0 No	0 No	0 No	0 No	0 No	0 No	0 No	0 No	0 No	0 No	0 No	0 No	1 Yes	0 No	30
Uttar Pradesh	508	1 Rural	4.living with children and others	3 Middle	3993.529541	3231.7468	1 FLHHMemberNameSel[1]	4 Not very satisfied	80	2 No			4 Cannot read or write		2 Hindu	.e	6 Not at all	6 Not at all	6 Not at all	1 Very important	1 Caste, specify: DM012_caste	3 Other backward class (OBC)	.e	4 Hindi	.e	21	.e	0 No	0 No	0 No	0 No	0 No	0 No	0 No	0 No	0 No	0 No	0 No	0 No	0 No	0 No	0 No	0 No	0 No	0 No	0 No	0 No	1 Yes	9993
Daman and Diu	1640	1 Rural	3.living with spouse and children	5 Richest	22.8288269	40.316406	1 FLHHMemberNameSel[1]	2 Very satisfied	60	2 No			4 Cannot read or write		2 Hindu	.e	1 Everyday	4 1 to 3 times a month	4 1 to 3 times a month	1 Very important	1 Caste, specify: DM012_caste	2 Scheduled tribe	.e	3 Gujarati	.e	21	.e	0 No	0 No	0 No	0 No	0 No	0 No	0 No	0 No	0 No	0 No	0 No	0 No	0 No	0 No	0 No	0 No	0 No	0 No	0 No	0 No	1 Yes	9993
Madhya Pradesh	1522	1 Rural	1.living alone	5 Richest	5601.125	6895.6143	1 FLHHMemberNameSel[1]	2 Very satisfied	54	1 Yes	6	2 Primary Completed (Standard 5-7)			2 Hindu	.e	1 Everyday	1 Everyday	3 Once a week	1 Very important	2 Tribe, specify: DM012_tribe	2 Scheduled tribe	.e	4 Hindi	.e	21	.e	0 No	0 No	0 No	0 No	0 No	0 No	0 No	0 No	0 No	0 No	0 No	0 No	0 No	0 No	0 No	0 No	0 No	0 No	0 No	0 No	1 Yes	9993
Himachal Pradesh	68	1 Rural	3.living with spouse and children	5 Richest	831.4995117	866.53162	1 FLHHMemberNameSel[1]	2 Very satisfied	55	1 Yes	5	2 Primary Completed (Standard 5-7)	3 Can both read and write	3 Able to read whole sentence	2 Hindu	.e	1 Everyday	3 Once a week	4 1 to 3 times a month	1 Very important	1 Caste, specify: DM012_caste	4 None of them	.e	4 Hindi	.e	21	.e	0 No	0 No	0 No	0 No	0 No	0 No	0 No	0 No	0 No	0 No	0 No	0 No	0 No	0 No	0 No	0 No	0 No	0 No	0 No	0 No	1 Yes	9993
Nagaland	843	1 Rural	3.living with spouse and children	3 Middle	179.5549927	170.60435	1 FLHHMemberNameSel[1]	3 Somewhat satisfied	82	2 No			4 Cannot read or write		4 Christian	.e	1 Everyday	3 Once a week	4 1 to 3 times a month	1 Very important	2 Tribe, specify: DM012_tribe	2 Scheduled tribe	.e	20 Others, please Specify DM014_other	yimchung	20	assamese	0 No	0 No	0 No	0 No	0 No	0 No	0 No	0 No	0 No	0 No	0 No	0 No	0 No	0 No	0 No	0 No	0 No	0 No	0 No	1 Yes	0 No	9993
Andhra Pradesh	1866	1 Rural	3.living with spouse and children	4 Richer	3652.658203	3335.6301	1 FLHHMemberNameSel[1]	3 Somewhat satisfied	61	2 No			4 Cannot read or write		4 Christian	.e	2 More than once a week	3 Once a week	3 Once a week	2 Somewhat important	1 Caste, specify: DM012_caste	1 Scheduled caste	.e	17 Telugu	.e	21	.e	0 No	0 No	0 No	0 No	0 No	0 No	0 No	0 No	0 No	0 No	0 No	0 No	0 No	0 No	0 No	0 No	0 No	0 No	0 No	0 No	1 Yes	9993
Bihar	652	1 Rural	3.living with spouse and children	1 Poorest	6936.109375	7326.6514	1 FLHHMemberNameSel[1]	2 Very satisfied	53	1 Yes	8	3 Middle Completed (Standard 8- 9)			2 Hindu	.e	4 1 to 3 times a month	4 1 to 3 times a month	5 1 or more times a year	1 Very important	1 Caste, specify: DM012_caste	1 Scheduled caste	.e	4 Hindi	.e	2	.e	0 No	1 Yes	0 No	0 No	0 No	0 No	0 No	0 No	0 No	0 No	0 No	0 No	0 No	0 No	0 No	0 No	0 No	0 No	0 No	0 No	0 No	53
Jharkhand	1276	1 Rural	2.living with spouse and/or others	1 Poorest	2777.915283	2909.5579	1 FLHHMemberNameSel[1]	2 Very satisfied	76	2 No			4 Cannot read or write		2 Hindu	.e	5 1 or more times a year	5 1 or more times a year	5 1 or more times a year	1 Very important	1 Caste, specify: DM012_caste	3 Other backward class (OBC)	.e	20 Others, please Specify DM014_other	panchpargana	4	.e	0 No	0 No	0 No	1 Yes	0 No	0 No	0 No	0 No	0 No	0 No	0 No	0 No	0 No	0 No	0 No	0 No	0 No	0 No	0 No	0 No	0 No	9993
Maharashtra	1749	1 Rural	3.living with spouse and children	1 Poorest	6073.787109	7023.8623	1 FLHHMemberNameSel[1]	3 Somewhat satisfied	60	1 Yes	4	1 Less than Primary (Standard 1-4)	3 Can both read and write	3 Able to read whole sentence	2 Hindu	.e	1 Everyday	5 1 or more times a year	6 Not at all	1 Very important	1 Caste, specify: DM012_caste	3 Other backward class (OBC)	.e	10 Marathi	.e	21	.e	0 No	0 No	0 No	0 No	0 No	0 No	0 No	0 No	0 No	0 No	0 No	0 No	0 No	0 No	0 No	0 No	0 No	0 No	0 No	0 No	1 Yes	9993
Uttar Pradesh	503	1 Rural	3.living with spouse and children	5 Richest	8341.827148	6750.5874	1 FLHHMemberNameSel[1]	3 Somewhat satisfied	46	1 Yes	5	2 Primary Completed (Standard 5-7)	3 Can both read and write	3 Able to read whole sentence	2 Hindu	.e	2 More than once a week	6 Not at all	6 Not at all	1 Very important	1 Caste, specify: DM012_caste	3 Other backward class (OBC)	.e	4 Hindi	.e	21	.e	0 No	0 No	0 No	0 No	0 No	0 No	0 No	0 No	0 No	0 No	0 No	0 No	0 No	0 No	0 No	0 No	0 No	0 No	0 No	0 No	1 Yes	9993
Nagaland	827	1 Rural	3.living with spouse and children	2 Poorer	714.3113403	678.70361	1 FLHHMemberNameSel[1]	2 Very satisfied	62	1 Yes	6	2 Primary Completed (Standard 5-7)			4 Christian	.e	1 Everyday	3 Once a week	5 1 or more times a year	1 Very important	2 Tribe, specify: DM012_tribe	2 Scheduled tribe	.e	20 Others, please Specify DM014_other	.e	Apr-20	assamese	0 No	0 No	0 No	1 Yes	0 No	0 No	0 No	0 No	0 No	0 No	0 No	0 No	0 No	0 No	0 No	0 No	0 No	0 No	0 No	1 Yes	0 No	9993
Chhatisgarh	1401	1 Rural	3.living with spouse and children	2 Poorer	2663.363037	2523.8254	1 FLHHMemberNameSel[1]	3 Somewhat satisfied	52	1 Yes	8	3 Middle Completed (Standard 8- 9)			2 Hindu	.e	1 Everyday	5 1 or more times a year	5 1 or more times a year	1 Very important	1 Caste, specify: DM012_caste	3 Other backward class (OBC)	.e	4 Hindi	.e	21	.e	0 No	0 No	0 No	0 No	0 No	0 No	0 No	0 No	0 No	0 No	0 No	0 No	0 No	0 No	0 No	0 No	0 No	0 No	0 No	0 No	1 Yes	9993
Odisha	1354	1 Rural	2.living with spouse and/or others	5 Richest	2662.519775	2759.9106	1 FLHHMemberNameSel[1]	2 Very satisfied	57	1 Yes	10	4 Secondary School/Matriculation completed			2 Hindu	.e	1 Everyday	4 1 to 3 times a month	5 1 or more times a year	1 Very important	1 Caste, specify: DM012_caste	3 Other backward class (OBC)	.e	12 Oriya	.e	21	.e	0 No	0 No	0 No	0 No	0 No	0 No	0 No	0 No	0 No	0 No	0 No	0 No	0 No	0 No	0 No	0 No	0 No	0 No	0 No	0 No	1 Yes	9993
Daman and Diu	1632	1 Rural	3.living with spouse and children	3 Middle	29.17585373	51.525452	3 FLHHMemberNameSel[3]	2 Very satisfied	48	1 Yes	15	7 Graduate degree (B.A., B.Sc., B. Com.) completed			2 Hindu	.e	1 Everyday	3 Once a week	2 More than once a week	1 Very important	1 Caste, specify: DM012_caste	2 Scheduled tribe	.e	3 Gujarati	.e	4	.e	0 No	0 No	0 No	1 Yes	0 No	0 No	0 No	0 No	0 No	0 No	0 No	0 No	0 No	0 No	0 No	0 No	0 No	0 No	0 No	0 No	0 No	9993
Karnataka	1926	1 Rural	2.living with spouse and/or others	5 Richest	1055.514893	1132.0614	1 FLHHMemberNameSel[1]	3 Somewhat satisfied	56	2 No			4 Cannot read or write		2 Hindu	.e	1 Everyday	1 Everyday	6 Not at all	1 Very important	1 Caste, specify: DM012_caste	2 Scheduled tribe	.e	5 Kannada	.e	21	.e	0 No	0 No	0 No	0 No	0 No	0 No	0 No	0 No	0 No	0 No	0 No	0 No	0 No	0 No	0 No	0 No	0 No	0 No	0 No	0 No	1 Yes	34
Rajasthan	395	1 Rural	2.living with spouse and/or others	5 Richest	5663.411621	5155.9902	1 FLHHMemberNameSel[1]	3 Somewhat satisfied	59	2 No			4 Cannot read or write		2 Hindu	.e	1 Everyday	2 More than once a week	6 Not at all	1 Very important	1 Caste, specify: DM012_caste	3 Other backward class (OBC)	.e	14 Rajasthani	.e	20	assamese	0 No	0 No	0 No	0 No	0 No	0 No	0 No	0 No	0 No	0 No	0 No	0 No	0 No	0 No	0 No	0 No	0 No	0 No	0 No	1 Yes	0 No	59
Tamil Nadu	2210	2 Urban	3.living with spouse and children	2 Poorer	5543.232422	3558.949	1 FLHHMemberNameSel[1]	3 Somewhat satisfied	51	2 No			4 Cannot read or write		2 Hindu	.e	2 More than once a week	6 Not at all	6 Not at all	1 Very important	1 Caste, specify: DM012_caste	3 Other backward class (OBC)	.e	16 Tamil	.e	21	.e	0 No	0 No	0 No	0 No	0 No	0 No	0 No	0 No	0 No	0 No	0 No	0 No	0 No	0 No	0 No	0 No	0 No	0 No	0 No	0 No	1 Yes	41
Assam	1039	1 Rural	3.living with spouse and children	3 Middle	2228.926758	2609.479	1 FLHHMemberNameSel[1]	2 Very satisfied	67	1 Yes	10	4 Secondary School/Matriculation completed			2 Hindu	.e	1 Everyday	3 Once a week	4 1 to 3 times a month	1 Very important	1 Caste, specify: DM012_caste	3 Other backward class (OBC)	.e	1 Assamese	.e	4	.e	0 No	0 No	0 No	1 Yes	0 No	0 No	0 No	0 No	0 No	0 No	0 No	0 No	0 No	0 No	0 No	0 No	0 No	0 No	0 No	0 No	0 No	9993
Uttarakhand	239	1 Rural	3.living with spouse and children	1 Poorest	1391.411377	1300.4633	1 FLHHMemberNameSel[1]	2 Very satisfied	48	1 Yes	9	3 Middle Completed (Standard 8- 9)			2 Hindu	.e	3 Once a week	5 1 or more times a year	6 Not at all	1 Very important	1 Caste, specify: DM012_caste	4 None of them	.e	20 Others, please Specify DM014_other	komauni	4	.e	0 No	0 No	0 No	1 Yes	0 No	0 No	0 No	0 No	0 No	0 No	0 No	0 No	0 No	0 No	0 No	0 No	0 No	0 No	0 No	0 No	0 No	9993
Andhra Pradesh	1878	2 Urban	3.living with spouse and children	1 Poorest	6302.972656	4644.9814	1 FLHHMemberNameSel[1]	4 Not very satisfied	66	2 No			4 Cannot read or write		2 Hindu	.e	3 Once a week	4 1 to 3 times a month	5 1 or more times a year	1 Very important	1 Caste, specify: DM012_caste	3 Other backward class (OBC)	.e	17 Telugu	.e	21	.e	0 No	0 No	0 No	0 No	0 No	0 No	0 No	0 No	0 No	0 No	0 No	0 No	0 No	0 No	0 No	0 No	0 No	0 No	0 No	0 No	1 Yes	9993
Lakshadweep	2027	1 Rural	3.living with spouse and children	1 Poorest	28.85806465	8.4024315	1 FLHHMemberNameSel[1]	2 Very satisfied	54	1 Yes	3	1 Less than Primary (Standard 1-4)	3 Can both read and write	1 Cannot read at all	3 Muslim	.e	1 Everyday	5 1 or more times a year	5 1 or more times a year	1 Very important	2 Tribe, specify: DM012_tribe	2 Scheduled tribe	.e	20 Others, please Specify DM014_other	jassriya	8	.e	0 No	0 No	0 No	0 No	0 No	0 No	0 No	1 Yes	0 No	0 No	0 No	0 No	0 No	0 No	0 No	0 No	0 No	0 No	0 No	0 No	0 No	9993
Jharkhand	1264	1 Rural	4.living with children and others	5 Richest	2224.038574	2329.4336	1 FLHHMemberNameSel[1]	2 Very satisfied	90	2 No			1 Can read only	3 Able to read whole sentence	2 Hindu	.e	1 Everyday	6 Not at all	5 1 or more times a year	1 Very important	1 Caste, specify: DM012_caste	3 Other backward class (OBC)	.e	4 Hindi	.e	21	.e	0 No	0 No	0 No	0 No	0 No	0 No	0 No	0 No	0 No	0 No	0 No	0 No	0 No	0 No	0 No	0 No	0 No	0 No	0 No	0 No	1 Yes	9993
Telangana	2415	2 Urban	3.living with spouse and children	5 Richest	3037.266602	1876.719	1 FLHHMemberNameSel[1]	2 Very satisfied	59	2 No			2 Can write only		2 Hindu	.e	3 Once a week	2 More than once a week	3 Once a week	1 Very important	1 Caste, specify: DM012_caste	3 Other backward class (OBC)	.e	17 Telugu	.e	4	.e	0 No	0 No	0 No	1 Yes	0 No	0 No	0 No	0 No	0 No	0 No	0 No	0 No	0 No	0 No	0 No	0 No	0 No	0 No	0 No	0 No	0 No	47
Chhatisgarh	1436	2 Urban	1.living alone	2 Poorer	3173.458984	2908.0791	1 FLHHMemberNameSel[1]	4 Not very satisfied	54	1 Yes	4	1 Less than Primary (Standard 1-4)	4 Cannot read or write		2 Hindu	.e	2 More than once a week	2 More than once a week	5 1 or more times a year	1 Very important	2 Tribe, specify: DM012_tribe	2 Scheduled tribe	.e	4 Hindi	.e	21	.e	0 No	0 No	0 No	0 No	0 No	0 No	0 No	0 No	0 No	0 No	0 No	0 No	0 No	0 No	0 No	0 No	0 No	0 No	0 No	0 No	1 Yes	20
Delhi	350	2 Urban	4.living with children and others	3 Middle	1778.599731	1370.1526	1 FLHHMemberNameSel[1]	1 Completely satisfied	69	1 Yes	9	3 Middle Completed (Standard 8- 9)			2 Hindu	.e	1 Everyday	2 More than once a week	1 Everyday	1 Very important	1 Caste, specify: DM012_caste	3 Other backward class (OBC)	.e	4 Hindi	.e	21	.e	0 No	0 No	0 No	0 No	0 No	0 No	0 No	0 No	0 No	0 No	0 No	0 No	0 No	0 No	0 No	0 No	0 No	0 No	0 No	0 No	1 Yes	30
Himachal Pradesh	54	1 Rural	3.living with spouse and children	5 Richest	758.3127441	790.26141	1 FLHHMemberNameSel[1]	3 Somewhat satisfied	61	1 Yes	7	2 Primary Completed (Standard 5-7)			2 Hindu	.e	5 1 or more times a year	5 1 or more times a year	5 1 or more times a year	1 Very important	1 Caste, specify: DM012_caste	1 Scheduled caste	.e	4 Hindi	.e	20	garhwali	0 No	0 No	0 No	0 No	0 No	0 No	0 No	0 No	0 No	0 No	0 No	0 No	0 No	0 No	0 No	0 No	0 No	0 No	0 No	1 Yes	0 No	9993
Tripura	960	1 Rural	3.living with spouse and children	4 Richer	396.9627075	493.37332	1 FLHHMemberNameSel[1]	2 Very satisfied	53	1 Yes	9	3 Middle Completed (Standard 8- 9)			2 Hindu	.e	1 Everyday	6 Not at all	6 Not at all	1 Very important	1 Caste, specify: DM012_caste	4 None of them	.e	2 Bengali	.e	21	.e	0 No	0 No	0 No	0 No	0 No	0 No	0 No	0 No	0 No	0 No	0 No	0 No	0 No	0 No	0 No	0 No	0 No	0 No	0 No	0 No	1 Yes	50
Jammu and Kashmir	7	1 Rural	3.living with spouse and children	4 Richer	833.5169678	834.47345	1 FLHHMemberNameSel[1]	2 Very satisfied	46	2 No			4 Cannot read or write		3 Muslim	.e	1 Everyday	6 Not at all	6 Not at all	1 Very important	1 Caste, specify: DM012_caste	4 None of them	.e	6 Kashmiri	.e	21	.e	0 No	0 No	0 No	0 No	0 No	0 No	0 No	0 No	0 No	0 No	0 No	0 No	0 No	0 No	0 No	0 No	0 No	0 No	0 No	0 No	1 Yes	9993
Kerala	2133	2 Urban	3.living with spouse and children	3 Middle	1665.187744	1637.3206	1 FLHHMemberNameSel[1]	3 Somewhat satisfied	57	1 Yes	10	4 Secondary School/Matriculation completed			2 Hindu	.e	1 Everyday	5 1 or more times a year	6 Not at all	1 Very important	1 Caste, specify: DM012_caste	4 None of them	.e	8 Malayalam	.e	21	.e	0 No	0 No	0 No	0 No	0 No	0 No	0 No	0 No	0 No	0 No	0 No	0 No	0 No	0 No	0 No	0 No	0 No	0 No	0 No	0 No	1 Yes	47
Nagaland	836	1 Rural	2.living with spouse and/or others	5 Richest	223.7048492	212.55339	1 FLHHMemberNameSel[1]	3 Somewhat satisfied	61	1 Yes	10	4 Secondary School/Matriculation completed			4 Christian	.e	1 Everyday	3 Once a week	5 1 or more times a year	1 Very important	2 Tribe, specify: DM012_tribe	2 Scheduled tribe	.e	20 Others, please Specify DM014_other	ao	4-19-20	assamese	0 No	0 No	0 No	1 Yes	0 No	0 No	0 No	0 No	0 No	0 No	0 No	0 No	0 No	0 No	0 No	0 No	0 No	0 No	1 Yes	1 Yes	0 No	9993
Bihar	717	1 Rural	3.living with spouse and children	1 Poorest	4731.662598	4998.082	1 FLHHMemberNameSel[1]	2 Very satisfied	50	1 Yes	9	3 Middle Completed (Standard 8- 9)			2 Hindu	.e	3 Once a week	4 1 to 3 times a month	5 1 or more times a year	1 Very important	1 Caste, specify: DM012_caste	4 None of them	.e	4 Hindi	.e	21	.e	0 No	0 No	0 No	0 No	0 No	0 No	0 No	0 No	0 No	0 No	0 No	0 No	0 No	0 No	0 No	0 No	0 No	0 No	0 No	0 No	1 Yes	9993
Madhya Pradesh	1471	1 Rural	3.living with spouse and children	3 Middle	3573.982666	4399.9746	1 FLHHMemberNameSel[1]	2 Very satisfied	47	1 Yes	10	4 Secondary School/Matriculation completed			2 Hindu	.e	1 Everyday	2 More than once a week	3 Once a week	1 Very important	1 Caste, specify: DM012_caste	4 None of them	.e	4 Hindi	.e	21	.e	0 No	0 No	0 No	0 No	0 No	0 No	0 No	0 No	0 No	0 No	0 No	0 No	0 No	0 No	0 No	0 No	0 No	0 No	0 No	0 No	1 Yes	9993
Tamil Nadu	2184	1 Rural	2.living with spouse and/or others	5 Richest	10442.86426	12195.218	1 FLHHMemberNameSel[1]	3 Somewhat satisfied	57	2 No			4 Cannot read or write		2 Hindu	.e	3 Once a week	5 1 or more times a year	5 1 or more times a year	1 Very important	1 Caste, specify: DM012_caste	1 Scheduled caste	.e	16 Tamil	.e	21	.e	0 No	0 No	0 No	0 No	0 No	0 No	0 No	0 No	0 No	0 No	0 No	0 No	0 No	0 No	0 No	0 No	0 No	0 No	0 No	0 No	1 Yes	9993
Tripura	975	1 Rural	2.living with spouse and/or others	4 Richer	198.881485	247.18398	2 FLHHMemberNameSel[2]	3 Somewhat satisfied	70	2 No			4 Cannot read or write		4 Christian	.e	6 Not at all	6 Not at all	6 Not at all	1 Very important	2 Tribe, specify: DM012_tribe	2 Scheduled tribe	.e	20 Others, please Specify DM014_other	reang	21	.e	0 No	0 No	0 No	0 No	0 No	0 No	0 No	0 No	0 No	0 No	0 No	0 No	0 No	0 No	0 No	0 No	0 No	0 No	0 No	0 No	1 Yes	70
Uttar Pradesh	601	2 Urban	3.living with spouse and children	2 Poorer	3221.468262	2519.0886	1 FLHHMemberNameSel[1]	3 Somewhat satisfied	48	1 Yes	9	3 Middle Completed (Standard 8- 9)			2 Hindu	.e	1 Everyday	2 More than once a week	4 1 to 3 times a month	2 Somewhat important	1 Caste, specify: DM012_caste	4 None of them	.e	4 Hindi	.e	21	.e	0 No	0 No	0 No	0 No	0 No	0 No	0 No	0 No	0 No	0 No	0 No	0 No	0 No	0 No	0 No	0 No	0 No	0 No	0 No	0 No	1 Yes	9993
Arunachal Pradesh	804	1 Rural	3.living with spouse and children	4 Richer	47.82088089	110.31804	1 FLHHMemberNameSel[1]	2 Very satisfied	54	1 Yes	4	1 Less than Primary (Standard 1-4)	3 Can both read and write	2 Able to read only part of sentence	6 Buddhist/neo-Buddhist	.e	3 Once a week	4 1 to 3 times a month	5 1 or more times a year	1 Very important	3 No Caste/Tribe			20 Others, please Specify DM014_other	tibetian	20	tibetian	0 No	0 No	0 No	0 No	0 No	0 No	0 No	0 No	0 No	0 No	0 No	0 No	0 No	0 No	0 No	0 No	0 No	0 No	0 No	1 Yes	0 No	54
Tamil Nadu	2234	2 Urban	3.living with spouse and children	2 Poorer	1035.861206	665.05914	1 FLHHMemberNameSel[1]	3 Somewhat satisfied	62	1 Yes	9	3 Middle Completed (Standard 8- 9)			2 Hindu	.e	2 More than once a week	5 1 or more times a year	4 1 to 3 times a month	1 Very important	1 Caste, specify: DM012_caste	3 Other backward class (OBC)	.e	3 Gujarati	.e	16-04-2019	.e	0 No	0 No	0 No	1 Yes	0 No	0 No	0 No	0 No	0 No	0 No	0 No	0 No	0 No	0 No	0 No	1 Yes	0 No	0 No	1 Yes	0 No	0 No	9993
Rajasthan	442	1 Rural	2.living with spouse and/or others	3 Middle	8172.795898	7440.5425	1 FLHHMemberNameSel[1]	3 Somewhat satisfied	52	2 No			4 Cannot read or write		2 Hindu	.e	2 More than once a week	6 Not at all	6 Not at all	1 Very important	2 Tribe, specify: DM012_tribe	2 Scheduled tribe	.e	4 Hindi	.e	21	.e	0 No	0 No	0 No	0 No	0 No	0 No	0 No	0 No	0 No	0 No	0 No	0 No	0 No	0 No	0 No	0 No	0 No	0 No	0 No	0 No	1 Yes	9993
Manipur	873	1 Rural	5.living with others only	3 Middle	57.6376152	54.986027	1 FLHHMemberNameSel[1]	3 Somewhat satisfied	84	2 No			4 Cannot read or write		4 Christian	.e	1 Everyday	3 Once a week	5 1 or more times a year	1 Very important	2 Tribe, specify: DM012_tribe	2 Scheduled tribe	.e	20 Others, please Specify DM014_other	poula	21	.e	0 No	0 No	0 No	0 No	0 No	0 No	0 No	0 No	0 No	0 No	0 No	0 No	0 No	0 No	0 No	0 No	0 No	0 No	0 No	0 No	1 Yes	9993
Tamil Nadu	2229	2 Urban	3.living with spouse and children	1 Poorest	2371.555176	1522.6215	2 FLHHMemberNameSel[2]	3 Somewhat satisfied	72	1 Yes	3	1 Less than Primary (Standard 1-4)	1 Can read only	2 Able to read only part of sentence	2 Hindu	.e	2 More than once a week	5 1 or more times a year	6 Not at all	2 Somewhat important	1 Caste, specify: DM012_caste	3 Other backward class (OBC)	.e	8 Malayalam	.e	16	.e	0 No	0 No	0 No	0 No	0 No	0 No	0 No	0 No	0 No	0 No	0 No	0 No	0 No	0 No	0 No	1 Yes	0 No	0 No	0 No	0 No	0 No	9993
Maharashtra	1808	2 Urban	3.living with spouse and children	2 Poorer	1726.444336	1870.3094	1 FLHHMemberNameSel[1]	1 Completely satisfied	62	1 Yes	5	2 Primary Completed (Standard 5-7)	3 Can both read and write	3 Able to read whole sentence	6 Buddhist/neo-Buddhist	.e	6 Not at all	6 Not at all	5 1 or more times a year	1 Very important	1 Caste, specify: DM012_caste	1 Scheduled caste	.e	10 Marathi	.e	4	.e	0 No	0 No	0 No	1 Yes	0 No	0 No	0 No	0 No	0 No	0 No	0 No	0 No	0 No	0 No	0 No	0 No	0 No	0 No	0 No	0 No	0 No	3
Karnataka	1897	1 Rural	2.living with spouse and/or others	5 Richest	4779.18457	5125.7739	1 FLHHMemberNameSel[1]	2 Very satisfied	70	1 Yes	2	1 Less than Primary (Standard 1-4)	4 Cannot read or write		2 Hindu	.e	1 Everyday	4 1 to 3 times a month	5 1 or more times a year	1 Very important	1 Caste, specify: DM012_caste	3 Other backward class (OBC)	.e	5 Kannada	.e	21	.e	0 No	0 No	0 No	0 No	0 No	0 No	0 No	0 No	0 No	0 No	0 No	0 No	0 No	0 No	0 No	0 No	0 No	0 No	0 No	0 No	1 Yes	9993
Gujarat	1579	1 Rural	3.living with spouse and children	2 Poorer	3178.934326	3132.8477	1 FLHHMemberNameSel[1]	2 Very satisfied	51	2 No			4 Cannot read or write		2 Hindu	.e	1 Everyday	6 Not at all	5 1 or more times a year	1 Very important	1 Caste, specify: DM012_caste	1 Scheduled caste	.e	3 Gujarati	.e	21	.e	0 No	0 No	0 No	0 No	0 No	0 No	0 No	0 No	0 No	0 No	0 No	0 No	0 No	0 No	0 No	0 No	0 No	0 No	0 No	0 No	1 Yes	9993
Uttar Pradesh	494	1 Rural	3.living with spouse and children	3 Middle	5200.394531	4208.397	1 FLHHMemberNameSel[1]	2 Very satisfied	50	2 No			4 Cannot read or write		2 Hindu	.e	1 Everyday	3 Once a week	5 1 or more times a year	2 Somewhat important	1 Caste, specify: DM012_caste	4 None of them	.e	4 Hindi	.e	21	.e	0 No	0 No	0 No	0 No	0 No	0 No	0 No	0 No	0 No	0 No	0 No	0 No	0 No	0 No	0 No	0 No	0 No	0 No	0 No	0 No	1 Yes	9993
Odisha	1322	1 Rural	4.living with children and others	1 Poorest	3617.124512	3749.4333	6 FLHHMemberNameSel[6]	4 Not very satisfied	62	2 No			4 Cannot read or write		2 Hindu	.e	5 1 or more times a year	6 Not at all	6 Not at all	2 Somewhat important	2 Tribe, specify: DM012_tribe	2 Scheduled tribe	.e	12 Oriya	.e	21	.e	0 No	0 No	0 No	0 No	0 No	0 No	0 No	0 No	0 No	0 No	0 No	0 No	0 No	0 No	0 No	0 No	0 No	0 No	0 No	0 No	1 Yes	9993
Tripura	962	1 Rural	3.living with spouse and children	3 Middle	450.1049194	559.42224	1 FLHHMemberNameSel[1]	1 Completely satisfied	65	1 Yes	6	2 Primary Completed (Standard 5-7)			2 Hindu	.e	1 Everyday	6 Not at all	6 Not at all	1 Very important	1 Caste, specify: DM012_caste	1 Scheduled caste	.e	2 Bengali	.e	21	.e	0 No	0 No	0 No	0 No	0 No	0 No	0 No	0 No	0 No	0 No	0 No	0 No	0 No	0 No	0 No	0 No	0 No	0 No	0 No	0 No	1 Yes	65
Chhatisgarh	1407	1 Rural	2.living with spouse and/or others	2 Poorer	2264.551025	2145.908	1 FLHHMemberNameSel[1]	2 Very satisfied	65	1 Yes	2	1 Less than Primary (Standard 1-4)	4 Cannot read or write		2 Hindu	.e	1 Everyday	5 1 or more times a year	5 1 or more times a year	1 Very important	1 Caste, specify: DM012_caste	3 Other backward class (OBC)	.e	4 Hindi	.e	21	.e	0 No	0 No	0 No	0 No	0 No	0 No	0 No	0 No	0 No	0 No	0 No	0 No	0 No	0 No	0 No	0 No	0 No	0 No	0 No	0 No	1 Yes	9993
West Bengal	1215	2 Urban	3.living with spouse and children	4 Richer	1291.931519	1064.765	4 FLHHMemberNameSel[4]	1 Completely satisfied	48	1 Yes	17	8 Post-graduate degree or (M.A., M.Sc., M. Com.) above (M.Phil, Ph.D., Post-Doc) completed			2 Hindu	.e	5 1 or more times a year	5 1 or more times a year	5 1 or more times a year	2 Somewhat important	3 No Caste/Tribe			2 Bengali	.e	19	.e	0 No	0 No	0 No	0 No	0 No	0 No	0 No	0 No	0 No	0 No	0 No	0 No	0 No	0 No	0 No	0 No	0 No	0 No	1 Yes	0 No	0 No	7
Puducherry	2287	2 Urban	2.living with spouse and/or others	2 Poorer	361.7692871	245.93761	1 FLHHMemberNameSel[1]	3 Somewhat satisfied	79	1 Yes	5	2 Primary Completed (Standard 5-7)	3 Can both read and write	3 Able to read whole sentence	4 Christian	.e	6 Not at all	3 Once a week	6 Not at all	2 Somewhat important	1 Caste, specify: DM012_caste	4 None of them	.e	16 Tamil	.e	21	.e	0 No	0 No	0 No	0 No	0 No	0 No	0 No	0 No	0 No	0 No	0 No	0 No	0 No	0 No	0 No	0 No	0 No	0 No	0 No	0 No	1 Yes	9993
Maharashtra	1724	1 Rural	2.living with spouse and/or others	2 Poorer	15293.30566	17685.518	1 FLHHMemberNameSel[1]	2 Very satisfied	65	2 No			4 Cannot read or write		5 Sikh	.e	6 Not at all	6 Not at all	6 Not at all	1 Very important	1 Caste, specify: DM012_caste	1 Scheduled caste	.e	10 Marathi	.e	21	.e	0 No	0 No	0 No	0 No	0 No	0 No	0 No	0 No	0 No	0 No	0 No	0 No	0 No	0 No	0 No	0 No	0 No	0 No	0 No	0 No	1 Yes	45
Uttarakhand	229	1 Rural	3.living with spouse and children	2 Poorer	1089.880737	1018.6419	1 FLHHMemberNameSel[1]	2 Very satisfied	72	1 Yes	7	2 Primary Completed (Standard 5-7)			2 Hindu	.e	1 Everyday	6 Not at all	4 1 to 3 times a month	1 Very important	1 Caste, specify: DM012_caste	3 Other backward class (OBC)	.e	4 Hindi	.e	21	.e	0 No	0 No	0 No	0 No	0 No	0 No	0 No	0 No	0 No	0 No	0 No	0 No	0 No	0 No	0 No	0 No	0 No	0 No	0 No	0 No	1 Yes	9993
Madhya Pradesh	1501	1 Rural	3.living with spouse and children	3 Middle	3893.317871	4793.1118	1 FLHHMemberNameSel[1]	2 Very satisfied	55	2 No			4 Cannot read or write		2 Hindu	.e	1 Everyday	3 Once a week	1 Everyday	1 Very important	1 Caste, specify: DM012_caste	3 Other backward class (OBC)	.e	4 Hindi	.e	21	.e	0 No	0 No	0 No	0 No	0 No	0 No	0 No	0 No	0 No	0 No	0 No	0 No	0 No	0 No	0 No	0 No	0 No	0 No	0 No	0 No	1 Yes	9993
Haryana	324	2 Urban	5.living with others only	2 Poorer	4067.542725	3208.7637	1 FLHHMemberNameSel[1]	1 Completely satisfied	74	1 Yes	5	2 Primary Completed (Standard 5-7)	3 Can both read and write	3 Able to read whole sentence	2 Hindu	.e	6 Not at all	5 1 or more times a year	6 Not at all	1 Very important	1 Caste, specify: DM012_caste	3 Other backward class (OBC)	.e	4 Hindi	.e	21	.e	0 No	0 No	0 No	0 No	0 No	0 No	0 No	0 No	0 No	0 No	0 No	0 No	0 No	0 No	0 No	0 No	0 No	0 No	0 No	0 No	1 Yes	74
Maharashtra	1789	2 Urban	3.living with spouse and children	2 Poorer	9984.352539	10816.353	1 FLHHMemberNameSel[1]	1 Completely satisfied	56	1 Yes	8	3 Middle Completed (Standard 8- 9)			6 Buddhist/neo-Buddhist	.e	1 Everyday	4 1 to 3 times a month	6 Not at all	1 Very important	1 Caste, specify: DM012_caste	1 Scheduled caste	.e	10 Marathi	.e	4	.e	0 No	0 No	0 No	1 Yes	0 No	0 No	0 No	0 No	0 No	0 No	0 No	0 No	0 No	0 No	0 No	0 No	0 No	0 No	0 No	0 No	0 No	25
Uttar Pradesh	486	1 Rural	3.living with spouse and children	2 Poorer	8656.655273	7005.3613	1 FLHHMemberNameSel[1]	2 Very satisfied	60	1 Yes	5	2 Primary Completed (Standard 5-7)	3 Can both read and write	2 Able to read only part of sentence	2 Hindu	.e	1 Everyday	3 Once a week	2 More than once a week	1 Very important	1 Caste, specify: DM012_caste	3 Other backward class (OBC)	.e	4 Hindi	.e	21	.e	0 No	0 No	0 No	0 No	0 No	0 No	0 No	0 No	0 No	0 No	0 No	0 No	0 No	0 No	0 No	0 No	0 No	0 No	0 No	0 No	1 Yes	9993
Delhi	364	2 Urban	3.living with spouse and children	2 Poorer	2265.657471	1745.3597	1 FLHHMemberNameSel[1]	3 Somewhat satisfied	60	2 No			4 Cannot read or write		3 Muslim	.e	1 Everyday	1 Everyday	3 Once a week	1 Very important	1 Caste, specify: DM012_caste	3 Other backward class (OBC)	.e	4 Hindi	.e	21	.e	0 No	0 No	0 No	0 No	0 No	0 No	0 No	0 No	0 No	0 No	0 No	0 No	0 No	0 No	0 No	0 No	0 No	0 No	0 No	0 No	1 Yes	30
Karnataka	1939	1 Rural	3.living with spouse and children	2 Poorer	4111.760254	4409.9473	1 FLHHMemberNameSel[1]	3 Somewhat satisfied	65	2 No			4 Cannot read or write		2 Hindu	.e	1 Everyday	4 1 to 3 times a month	3 Once a week	1 Very important	1 Caste, specify: DM012_caste	1 Scheduled caste	.e	5 Kannada	.e	21	.e	0 No	0 No	0 No	0 No	0 No	0 No	0 No	0 No	0 No	0 No	0 No	0 No	0 No	0 No	0 No	0 No	0 No	0 No	0 No	0 No	1 Yes	9993
Punjab	174	2 Urban	2.living with spouse and/or others	5 Richest	3517.258057	1866.6273	1 FLHHMemberNameSel[1]	2 Very satisfied	59	1 Yes	10	4 Secondary School/Matriculation completed			5 Sikh	.e	1 Everyday	3 Once a week	5 1 or more times a year	1 Very important	1 Caste, specify: DM012_caste	4 None of them	.e	13 Punjabi	.e	4	.e	0 No	0 No	0 No	1 Yes	0 No	0 No	0 No	0 No	0 No	0 No	0 No	0 No	0 No	0 No	0 No	0 No	0 No	0 No	0 No	0 No	0 No	9993
Odisha	1307	1 Rural	2.living with spouse and/or others	2 Poorer	3750.04541	3887.2163	1 FLHHMemberNameSel[1]	2 Very satisfied	45	1 Yes	4	1 Less than Primary (Standard 1-4)	3 Can both read and write	3 Able to read whole sentence	2 Hindu	.e	1 Everyday	4 1 to 3 times a month	5 1 or more times a year	1 Very important	1 Caste, specify: DM012_caste	3 Other backward class (OBC)	.e	12 Oriya	.e	4	.e	0 No	0 No	0 No	1 Yes	0 No	0 No	0 No	0 No	0 No	0 No	0 No	0 No	0 No	0 No	0 No	0 No	0 No	0 No	0 No	0 No	0 No	9993
Uttar Pradesh	531	1 Rural	5.living with others only	4 Richer	12158.87207	9839.5156	2 FLHHMemberNameSel[2]	2 Very satisfied	45	1 Yes	11	5 Higher Secondary/Intermediate/Senior Secondary completed			2 Hindu	.e	3 Once a week	3 Once a week	5 1 or more times a year	1 Very important	1 Caste, specify: DM012_caste	4 None of them	.e	4 Hindi	.e	21	.e	0 No	0 No	0 No	0 No	0 No	0 No	0 No	0 No	0 No	0 No	0 No	0 No	0 No	0 No	0 No	0 No	0 No	0 No	0 No	0 No	1 Yes	9993
Rajasthan	427	1 Rural	1.living alone	2 Poorer	6023.69873	5483.9966	1 FLHHMemberNameSel[1]	3 Somewhat satisfied	70	2 No			4 Cannot read or write		2 Hindu	.e	1 Everyday	2 More than once a week	2 More than once a week	1 Very important	1 Caste, specify: DM012_caste	3 Other backward class (OBC)	.e	14 Rajasthani	.e	21	.e	0 No	0 No	0 No	0 No	0 No	0 No	0 No	0 No	0 No	0 No	0 No	0 No	0 No	0 No	0 No	0 No	0 No	0 No	0 No	0 No	1 Yes	9993
Jharkhand	1264	1 Rural	3.living with spouse and children	4 Richer	2224.038574	2329.4336	1 FLHHMemberNameSel[1]	1 Completely satisfied	65	1 Yes	1	1 Less than Primary (Standard 1-4)	4 Cannot read or write		2 Hindu	.e	5 1 or more times a year	6 Not at all	6 Not at all	1 Very important	1 Caste, specify: DM012_caste	3 Other backward class (OBC)	.e	20 Others, please Specify DM014_other	khortha	4	.e	0 No	0 No	0 No	1 Yes	0 No	0 No	0 No	0 No	0 No	0 No	0 No	0 No	0 No	0 No	0 No	0 No	0 No	0 No	0 No	0 No	0 No	9993
Arunachal Pradesh	796	1 Rural	3.living with spouse and children	2 Poorer	135.3933716	312.33908	1 FLHHMemberNameSel[1]	4 Not very satisfied	45	2 No			4 Cannot read or write		4 Christian	.e	3 Once a week	5 1 or more times a year	5 1 or more times a year	2 Somewhat important	2 Tribe, specify: DM012_tribe	2 Scheduled tribe	.e	20 Others, please Specify DM014_other	tagin	4	.e	0 No	0 No	0 No	1 Yes	0 No	0 No	0 No	0 No	0 No	0 No	0 No	0 No	0 No	0 No	0 No	0 No	0 No	0 No	0 No	0 No	0 No	9993
Uttar Pradesh	592	2 Urban	2.living with spouse and/or others	5 Richest	9152.25	7156.7769	1 FLHHMemberNameSel[1]	3 Somewhat satisfied	54	1 Yes	10	4 Secondary School/Matriculation completed			2 Hindu	.e	1 Everyday	4 1 to 3 times a month	5 1 or more times a year	1 Very important	1 Caste, specify: DM012_caste	3 Other backward class (OBC)	.e	4 Hindi	.e	21	.e	0 No	0 No	0 No	0 No	0 No	0 No	0 No	0 No	0 No	0 No	0 No	0 No	0 No	0 No	0 No	0 No	0 No	0 No	0 No	0 No	1 Yes	8
Haryana	275	1 Rural	3.living with spouse and children	3 Middle	1576.126343	2092.3994	1 FLHHMemberNameSel[1]	3 Somewhat satisfied	57	1 Yes	6	2 Primary Completed (Standard 5-7)			2 Hindu	.e	3 Once a week	5 1 or more times a year	5 1 or more times a year	1 Very important	1 Caste, specify: DM012_caste	1 Scheduled caste	.e	4 Hindi	.e	21	.e	0 No	0 No	0 No	0 No	0 No	0 No	0 No	0 No	0 No	0 No	0 No	0 No	0 No	0 No	0 No	0 No	0 No	0 No	0 No	0 No	1 Yes	9993
Tripura	982	2 Urban	2.living with spouse and/or others	3 Middle	892.3078003	820.88763	1 FLHHMemberNameSel[1]	3 Somewhat satisfied	69	2 No			4 Cannot read or write		2 Hindu	.e	1 Everyday	5 1 or more times a year	5 1 or more times a year	1 Very important	1 Caste, specify: DM012_caste	1 Scheduled caste	.e	2 Bengali	.e	21	.e	0 No	0 No	0 No	0 No	0 No	0 No	0 No	0 No	0 No	0 No	0 No	0 No	0 No	0 No	0 No	0 No	0 No	0 No	0 No	0 No	1 Yes	31
Rajasthan	432	1 Rural	3.living with spouse and children	1 Poorest	4582.172852	4171.6265	1 FLHHMemberNameSel[1]	3 Somewhat satisfied	45	1 Yes	10	4 Secondary School/Matriculation completed			2 Hindu	.e	1 Everyday	1 Everyday	3 Once a week	1 Very important	2 Tribe, specify: DM012_tribe	2 Scheduled tribe	.e	14 Rajasthani	.e	21	.e	0 No	0 No	0 No	0 No	0 No	0 No	0 No	0 No	0 No	0 No	0 No	0 No	0 No	0 No	0 No	0 No	0 No	0 No	0 No	0 No	1 Yes	9993
Odisha	1312	1 Rural	4.living with children and others	2 Poorer	6353.932617	6586.3501	1 FLHHMemberNameSel[1]	2 Very satisfied	67	1 Yes	5	2 Primary Completed (Standard 5-7)	3 Can both read and write	3 Able to read whole sentence	2 Hindu	.e	1 Everyday	5 1 or more times a year	5 1 or more times a year	1 Very important	1 Caste, specify: DM012_caste	3 Other backward class (OBC)	.e	12 Oriya	.e	21	.e	0 No	0 No	0 No	0 No	0 No	0 No	0 No	0 No	0 No	0 No	0 No	0 No	0 No	0 No	0 No	0 No	0 No	0 No	0 No	0 No	1 Yes	9993
Karnataka	1924	1 Rural	3.living with spouse and children	4 Richer	1640.168457	1759.1144	1 FLHHMemberNameSel[1]	3 Somewhat satisfied	56	2 No			4 Cannot read or write		2 Hindu	.e	1 Everyday	5 1 or more times a year	5 1 or more times a year	1 Very important	1 Caste, specify: DM012_caste	4 None of them	.e	5 Kannada	.e	21	.e	0 No	0 No	0 No	0 No	0 No	0 No	0 No	0 No	0 No	0 No	0 No	0 No	0 No	0 No	0 No	0 No	0 No	0 No	0 No	0 No	1 Yes	9993
Chandigarh	214	2 Urban	3.living with spouse and children	4 Richer	164.1822968	94.027237	1 FLHHMemberNameSel[1]	2 Very satisfied	45	2 No			4 Cannot read or write		2 Hindu	.e	1 Everyday	5 1 or more times a year	5 1 or more times a year	1 Very important	1 Caste, specify: DM012_caste	3 Other backward class (OBC)	.e	20 Others, please Specify DM014_other	bhojpuri	4	.e	0 No	0 No	0 No	1 Yes	0 No	0 No	0 No	0 No	0 No	0 No	0 No	0 No	0 No	0 No	0 No	0 No	0 No	0 No	0 No	0 No	0 No	30
Madhya Pradesh	1466	1 Rural	3.living with spouse and children	1 Poorest	4464.308594	5496.0659	1 FLHHMemberNameSel[1]	3 Somewhat satisfied	46	2 No			4 Cannot read or write		2 Hindu	.e	6 Not at all	4 1 to 3 times a month	5 1 or more times a year	1 Very important	1 Caste, specify: DM012_caste	3 Other backward class (OBC)	.e	4 Hindi	.e	21	.e	0 No	0 No	0 No	0 No	0 No	0 No	0 No	0 No	0 No	0 No	0 No	0 No	0 No	0 No	0 No	0 No	0 No	0 No	0 No	0 No	1 Yes	9993
Jharkhand	1286	1 Rural	3.living with spouse and children	4 Richer	2285.288574	2393.5862	1 FLHHMemberNameSel[1]	4 Not very satisfied	52	1 Yes	10	4 Secondary School/Matriculation completed			4 Christian	.e	5 1 or more times a year	6 Not at all	5 1 or more times a year	1 Very important	2 Tribe, specify: DM012_tribe	2 Scheduled tribe	.e	20 Others, please Specify DM014_other	adibashi	Apr-20	mundari	0 No	0 No	0 No	1 Yes	0 No	0 No	0 No	0 No	0 No	0 No	0 No	0 No	0 No	0 No	0 No	0 No	0 No	0 No	0 No	1 Yes	0 No	9993
Daman and Diu	1649	2 Urban	3.living with spouse and children	1 Poorest	180.7680817	152.98184	2 FLHHMemberNameSel[2]	2 Very satisfied	52	1 Yes	9	3 Middle Completed (Standard 8- 9)			2 Hindu	.e	1 Everyday	5 1 or more times a year	6 Not at all	1 Very important	1 Caste, specify: DM012_caste	2 Scheduled tribe	.e	3 Gujarati	.e	4	.e	0 No	0 No	0 No	1 Yes	0 No	0 No	0 No	0 No	0 No	0 No	0 No	0 No	0 No	0 No	0 No	0 No	0 No	0 No	0 No	0 No	0 No	9993
Gujarat	1599	2 Urban	2.living with spouse and/or others	5 Richest	5689.479492	7421.4971	1 FLHHMemberNameSel[1]	3 Somewhat satisfied	56	2 No			4 Cannot read or write		2 Hindu	.e	1 Everyday	2 More than once a week	4 1 to 3 times a month	1 Very important	1 Caste, specify: DM012_caste	3 Other backward class (OBC)	.e	3 Gujarati	.e	21	.e	0 No	0 No	0 No	0 No	0 No	0 No	0 No	0 No	0 No	0 No	0 No	0 No	0 No	0 No	0 No	0 No	0 No	0 No	0 No	0 No	1 Yes	9993
Chhatisgarh	1426	1 Rural	3.living with spouse and children	2 Poorer	2291.373535	2171.3252	1 FLHHMemberNameSel[1]	3 Somewhat satisfied	46	1 Yes	8	3 Middle Completed (Standard 8- 9)			2 Hindu	.e	1 Everyday	4 1 to 3 times a month	4 1 to 3 times a month	1 Very important	1 Caste, specify: DM012_caste	3 Other backward class (OBC)	.e	4 Hindi	.e	21	.e	0 No	0 No	0 No	0 No	0 No	0 No	0 No	0 No	0 No	0 No	0 No	0 No	0 No	0 No	0 No	0 No	0 No	0 No	0 No	0 No	1 Yes	9993
Tamil Nadu	2165	1 Rural	2.living with spouse and/or others	3 Middle	5269.344727	6153.561	1 FLHHMemberNameSel[1]	3 Somewhat satisfied	57	2 No			4 Cannot read or write		2 Hindu	.e	1 Everyday	4 1 to 3 times a month	4 1 to 3 times a month	2 Somewhat important	1 Caste, specify: DM012_caste	3 Other backward class (OBC)	.e	15 Sindhi	.e	16	.e	0 No	0 No	0 No	0 No	0 No	0 No	0 No	0 No	0 No	0 No	0 No	0 No	0 No	0 No	0 No	1 Yes	0 No	0 No	0 No	0 No	0 No	30
Andaman and Nicobar	2333	2 Urban	2.living with spouse and/or others	4 Richer	28.22872353	4.6607242	1 FLHHMemberNameSel[1]	3 Somewhat satisfied	62	1 Yes	3	1 Less than Primary (Standard 1-4)	3 Can both read and write	3 Able to read whole sentence	2 Hindu	.e	4 1 to 3 times a month	5 1 or more times a year	5 1 or more times a year	1 Very important	1 Caste, specify: DM012_caste	1 Scheduled caste	.e	2 Bengali	.e	4	.e	0 No	0 No	0 No	1 Yes	0 No	0 No	0 No	0 No	0 No	0 No	0 No	0 No	0 No	0 No	0 No	0 No	0 No	0 No	0 No	0 No	0 No	44
Jammu and Kashmir	27	1 Rural	3.living with spouse and children	3 Middle	5231.688965	5237.6924	1 FLHHMemberNameSel[1]	3 Somewhat satisfied	68	2 No			4 Cannot read or write		3 Muslim	.e	1 Everyday	6 Not at all	4 1 to 3 times a month	1 Very important	1 Caste, specify: DM012_caste	4 None of them	.e	6 Kashmiri	.e	21	.e	0 No	0 No	0 No	0 No	0 No	0 No	0 No	0 No	0 No	0 No	0 No	0 No	0 No	0 No	0 No	0 No	0 No	0 No	0 No	0 No	1 Yes	9993
Tamil Nadu	2205	2 Urban	2.living with spouse and/or others	4 Richer	9316.486328	5981.5103	1 FLHHMemberNameSel[1]	3 Somewhat satisfied	52	2 No			4 Cannot read or write		3 Muslim	.e	2 More than once a week	5 1 or more times a year	6 Not at all	1 Very important	1 Caste, specify: DM012_caste	1 Scheduled caste	.e	18 Urdu	.e	16	.e	0 No	0 No	0 No	0 No	0 No	0 No	0 No	0 No	0 No	0 No	0 No	0 No	0 No	0 No	0 No	1 Yes	0 No	0 No	0 No	0 No	0 No	9993
Assam	1077	1 Rural	2.living with spouse and/or others	4 Richer	2863.65918	3352.5813	1 FLHHMemberNameSel[1]	2 Very satisfied	65	2 No			4 Cannot read or write		2 Hindu	.e	2 More than once a week	5 1 or more times a year	5 1 or more times a year	1 Very important	2 Tribe, specify: DM012_tribe	2 Scheduled tribe	.e	20 Others, please Specify DM014_other	bodo	1	.e	1 Yes	0 No	0 No	0 No	0 No	0 No	0 No	0 No	0 No	0 No	0 No	0 No	0 No	0 No	0 No	0 No	0 No	0 No	0 No	0 No	0 No	9993
Odisha	1362	1 Rural	1.living alone	2 Poorer	6989.869141	7245.5479	1 FLHHMemberNameSel[1]	3 Somewhat satisfied	73	1 Yes	4	1 Less than Primary (Standard 1-4)	3 Can both read and write	3 Able to read whole sentence	2 Hindu	.e	6 Not at all	6 Not at all	6 Not at all	1 Very important	1 Caste, specify: DM012_caste	2 Scheduled tribe	.e	12 Oriya	.e	21	.e	0 No	0 No	0 No	0 No	0 No	0 No	0 No	0 No	0 No	0 No	0 No	0 No	0 No	0 No	0 No	0 No	0 No	0 No	0 No	0 No	1 Yes	9993
Mizoram	929	2 Urban	3.living with spouse and children	2 Poorer	172.5372925	134.76711	1 FLHHMemberNameSel[1]	2 Very satisfied	45	1 Yes	15	6 Diploma and certificate holders			4 Christian	.e	1 Everyday	3 Once a week	5 1 or more times a year	1 Very important	2 Tribe, specify: DM012_tribe	2 Scheduled tribe	.e	20 Others, please Specify DM014_other	mizo	19	.e	0 No	0 No	0 No	0 No	0 No	0 No	0 No	0 No	0 No	0 No	0 No	0 No	0 No	0 No	0 No	0 No	0 No	0 No	1 Yes	0 No	0 No	9993
Bihar	675	1 Rural	2.living with spouse and/or others	1 Poorest	3838.484375	4054.6125	1 FLHHMemberNameSel[1]	3 Somewhat satisfied	72	1 Yes	3	1 Less than Primary (Standard 1-4)	3 Can both read and write	3 Able to read whole sentence	2 Hindu	.e	2 More than once a week	3 Once a week	3 Once a week	1 Very important	1 Caste, specify: DM012_caste	3 Other backward class (OBC)	.e	20 Others, please Specify DM014_other	airani	4	.e	0 No	0 No	0 No	1 Yes	0 No	0 No	0 No	0 No	0 No	0 No	0 No	0 No	0 No	0 No	0 No	0 No	0 No	0 No	0 No	0 No	0 No	9993
Kerala	2141	2 Urban	2.living with spouse and/or others	3 Middle	4171.96875	4102.1504	1 FLHHMemberNameSel[1]	1 Completely satisfied	47	1 Yes	10	4 Secondary School/Matriculation completed			2 Hindu	.e	6 Not at all	5 1 or more times a year	5 1 or more times a year	2 Somewhat important	1 Caste, specify: DM012_caste	4 None of them	.e	8 Malayalam	.e	21	.e	0 No	0 No	0 No	0 No	0 No	0 No	0 No	0 No	0 No	0 No	0 No	0 No	0 No	0 No	0 No	0 No	0 No	0 No	0 No	0 No	1 Yes	47
Puducherry	2274	1 Rural	3.living with spouse and children	4 Richer	106.0213242	144.56078	1 FLHHMemberNameSel[1]	1 Completely satisfied	63	1 Yes	11	5 Higher Secondary/Intermediate/Senior Secondary completed			2 Hindu	.e	1 Everyday	6 Not at all	6 Not at all	1 Very important	1 Caste, specify: DM012_caste	3 Other backward class (OBC)	.e	16 Tamil	.e	19	.e	0 No	0 No	0 No	0 No	0 No	0 No	0 No	0 No	0 No	0 No	0 No	0 No	0 No	0 No	0 No	0 No	0 No	0 No	1 Yes	0 No	0 No	63
Jharkhand	1302	2 Urban	3.living with spouse and children	3 Middle	3907.843262	3290.4353	1 FLHHMemberNameSel[1]	3 Somewhat satisfied	66	1 Yes	10	4 Secondary School/Matriculation completed			3 Muslim	.e	1 Everyday	6 Not at all	5 1 or more times a year	1 Very important	1 Caste, specify: DM012_caste	1 Scheduled caste	.e	4 Hindi	.e	18	.e	0 No	0 No	0 No	0 No	0 No	0 No	0 No	0 No	0 No	0 No	0 No	0 No	0 No	0 No	0 No	0 No	0 No	1 Yes	0 No	0 No	0 No	9993
Uttar Pradesh	588	1 Rural	2.living with spouse and/or others	5 Richest	5368.140625	4344.145	1 FLHHMemberNameSel[1]	1 Completely satisfied	45	1 Yes	18	9 Professional course/degree (B.Ed, BE, B.Tech, MBBS, BHMS, BAMS, B.Pharm, BCS, BCA, BBA, LLB, BVSc., B. Arch, M.Ed, ME, M.Tech, MD, M.Pharm, MCS, MCA, MBA,LLM, MVSc., M. Arch, MS, CA, CS, CWA)Completed			2 Hindu	.e	5 1 or more times a year	5 1 or more times a year	5 1 or more times a year	2 Somewhat important	1 Caste, specify: DM012_caste	2 Scheduled tribe	.e	4 Hindi	.e	19	.e	0 No	0 No	0 No	0 No	0 No	0 No	0 No	0 No	0 No	0 No	0 No	0 No	0 No	0 No	0 No	0 No	0 No	0 No	1 Yes	0 No	0 No	9993
Bihar	687	1 Rural	3.living with spouse and children	5 Richest	5618.591309	5934.9497	1 FLHHMemberNameSel[1]	2 Very satisfied	56	1 Yes	9	3 Middle Completed (Standard 8- 9)			2 Hindu	.e	1 Everyday	5 1 or more times a year	5 1 or more times a year	1 Very important	1 Caste, specify: DM012_caste	3 Other backward class (OBC)	.e	20 Others, please Specify DM014_other	bhojpuri	4	.e	0 No	0 No	0 No	1 Yes	0 No	0 No	0 No	0 No	0 No	0 No	0 No	0 No	0 No	0 No	0 No	0 No	0 No	0 No	0 No	0 No	0 No	56
Punjab	130	1 Rural	2.living with spouse and/or others	5 Richest	1806.59668	1737.8328	3 FLHHMemberNameSel[3]	2 Very satisfied	49	1 Yes	10	4 Secondary School/Matriculation completed			5 Sikh	.e	1 Everyday	4 1 to 3 times a month	1 Everyday	1 Very important	1 Caste, specify: DM012_caste	4 None of them	.e	13 Punjabi	.e	Apr-19	.e	0 No	0 No	0 No	1 Yes	0 No	0 No	0 No	0 No	0 No	0 No	0 No	0 No	0 No	0 No	0 No	0 No	0 No	0 No	1 Yes	0 No	0 No	9993
Meghalaya	1004	1 Rural	5.living with others only	5 Richest	356.1441956	393.65115	1 FLHHMemberNameSel[1]	3 Somewhat satisfied	46	1 Yes	10	4 Secondary School/Matriculation completed			2 Hindu	.e	3 Once a week	4 1 to 3 times a month	6 Not at all	1 Very important	3 No Caste/Tribe			4 Hindi	.e	02-Mar	.e	0 No	1 Yes	1 Yes	0 No	0 No	0 No	0 No	0 No	0 No	0 No	0 No	0 No	0 No	0 No	0 No	0 No	0 No	0 No	0 No	0 No	0 No	3
Uttar Pradesh	530	1 Rural	3.living with spouse and children	1 Poorest	13477.4502	10906.568	1 FLHHMemberNameSel[1]	3 Somewhat satisfied	58	1 Yes	10	4 Secondary School/Matriculation completed			2 Hindu	.e	1 Everyday	6 Not at all	6 Not at all	1 Very important	1 Caste, specify: DM012_caste	4 None of them	.e	4 Hindi	.e	21	.e	0 No	0 No	0 No	0 No	0 No	0 No	0 No	0 No	0 No	0 No	0 No	0 No	0 No	0 No	0 No	0 No	0 No	0 No	0 No	0 No	1 Yes	9993
Madhya Pradesh	1454	1 Rural	4.living with children and others	4 Richer	2809.880127	3459.2781	3 FLHHMemberNameSel[3]	3 Somewhat satisfied	54	1 Yes	2	1 Less than Primary (Standard 1-4)	2 Can write only		2 Hindu	.e	1 Everyday	4 1 to 3 times a month	3 Once a week	1 Very important	1 Caste, specify: DM012_caste	3 Other backward class (OBC)	.e	4 Hindi	.e	21	.e	0 No	0 No	0 No	0 No	0 No	0 No	0 No	0 No	0 No	0 No	0 No	0 No	0 No	0 No	0 No	0 No	0 No	0 No	0 No	0 No	1 Yes	9993
Jharkhand	1255	1 Rural	2.living with spouse and/or others	4 Richer	263.2844543	275.76123	1 FLHHMemberNameSel[1]	2 Very satisfied	54	1 Yes	4	1 Less than Primary (Standard 1-4)	3 Can both read and write	3 Able to read whole sentence	2 Hindu	.e	6 Not at all	6 Not at all	6 Not at all	1 Very important	1 Caste, specify: DM012_caste	1 Scheduled caste	.e	4 Hindi	.e	2	.e	0 No	1 Yes	0 No	0 No	0 No	0 No	0 No	0 No	0 No	0 No	0 No	0 No	0 No	0 No	0 No	0 No	0 No	0 No	0 No	0 No	0 No	9993
Dadra and Nagar Haveli	1685	1 Rural	3.living with spouse and children	5 Richest	36.38449097	56.347595	1 FLHHMemberNameSel[1]	2 Very satisfied	51	1 Yes	12	5 Higher Secondary/Intermediate/Senior Secondary completed			2 Hindu	.e	1 Everyday	3 Once a week	3 Once a week	1 Very important	2 Tribe, specify: DM012_tribe	2 Scheduled tribe	.e	3 Gujarati	.e	10-04-2020	arbi	0 No	0 No	0 No	1 Yes	0 No	0 No	0 No	0 No	0 No	1 Yes	0 No	0 No	0 No	0 No	0 No	0 No	0 No	0 No	0 No	1 Yes	0 No	9993
Manipur	892	1 Rural	2.living with spouse and/or others	4 Richer	466.3763428	444.92096	1 FLHHMemberNameSel[1]	2 Very satisfied	67	1 Yes	8	3 Middle Completed (Standard 8- 9)			4 Christian	.e	1 Everyday	1 Everyday	2 More than once a week	1 Very important	2 Tribe, specify: DM012_tribe	2 Scheduled tribe	.e	20 Others, please Specify DM014_other	khoibu	09-Apr	.e	0 No	0 No	0 No	1 Yes	0 No	0 No	0 No	0 No	1 Yes	0 No	0 No	0 No	0 No	0 No	0 No	0 No	0 No	0 No	0 No	0 No	0 No	47
Karnataka	1912	1 Rural	3.living with spouse and children	4 Richer	4330.144043	4644.1685	1 FLHHMemberNameSel[1]	3 Somewhat satisfied	52	1 Yes	4	1 Less than Primary (Standard 1-4)	4 Cannot read or write		3 Muslim	.e	5 1 or more times a year	5 1 or more times a year	6 Not at all	2 Somewhat important	1 Caste, specify: DM012_caste	3 Other backward class (OBC)	.e	5 Kannada	.e	18	.e	0 No	0 No	0 No	0 No	0 No	0 No	0 No	0 No	0 No	0 No	0 No	0 No	0 No	0 No	0 No	0 No	0 No	1 Yes	0 No	0 No	0 No	52
Maharashtra	1738	1 Rural	3.living with spouse and children	3 Middle	5075.474121	5869.3906	1 FLHHMemberNameSel[1]	3 Somewhat satisfied	70	2 No			4 Cannot read or write		3 Muslim	.e	1 Everyday	1 Everyday	6 Not at all	1 Very important	2 Tribe, specify: DM012_tribe	4 None of them	.e	4 Hindi	.e	21	.e	0 No	0 No	0 No	0 No	0 No	0 No	0 No	0 No	0 No	0 No	0 No	0 No	0 No	0 No	0 No	0 No	0 No	0 No	0 No	0 No	1 Yes	30
Delhi	363	2 Urban	3.living with spouse and children	5 Richest	2199.611572	1694.481	1 FLHHMemberNameSel[1]	2 Very satisfied	68	1 Yes	8	3 Middle Completed (Standard 8- 9)			2 Hindu	.e	6 Not at all	6 Not at all	6 Not at all	1 Very important	1 Caste, specify: DM012_caste	3 Other backward class (OBC)	.e	4 Hindi	.e	19	.e	0 No	0 No	0 No	0 No	0 No	0 No	0 No	0 No	0 No	0 No	0 No	0 No	0 No	0 No	0 No	0 No	0 No	0 No	1 Yes	0 No	0 No	21
Jharkhand	1277	1 Rural	3.living with spouse and children	3 Middle	2335.254395	2445.9197	1 FLHHMemberNameSel[1]	2 Very satisfied	63	1 Yes	7	2 Primary Completed (Standard 5-7)			2 Hindu	.e	5 1 or more times a year	6 Not at all	5 1 or more times a year	1 Very important	1 Caste, specify: DM012_caste	3 Other backward class (OBC)	.e	20 Others, please Specify DM014_other	panchpargana	4	.e	0 No	0 No	0 No	1 Yes	0 No	0 No	0 No	0 No	0 No	0 No	0 No	0 No	0 No	0 No	0 No	0 No	0 No	0 No	0 No	0 No	0 No	9993
Delhi	380	2 Urban	3.living with spouse and children	2 Poorer	1969.16394	1516.9546	1 FLHHMemberNameSel[1]	1 Completely satisfied	53	1 Yes	12	5 Higher Secondary/Intermediate/Senior Secondary completed			2 Hindu	.e	1 Everyday	4 1 to 3 times a month	4 1 to 3 times a month	1 Very important	1 Caste, specify: DM012_caste	1 Scheduled caste	.e	4 Hindi	.e	3	.e	0 No	0 No	1 Yes	0 No	0 No	0 No	0 No	0 No	0 No	0 No	0 No	0 No	0 No	0 No	0 No	0 No	0 No	0 No	0 No	0 No	0 No	9993
Odisha	1328	1 Rural	4.living with children and others	2 Poorer	2634.743896	2731.1189	1 FLHHMemberNameSel[1]	3 Somewhat satisfied	93	1 Yes	6	2 Primary Completed (Standard 5-7)			2 Hindu	.e	1 Everyday	5 1 or more times a year	5 1 or more times a year	2 Somewhat important	1 Caste, specify: DM012_caste	3 Other backward class (OBC)	.e	12 Oriya	.e	21	.e	0 No	0 No	0 No	0 No	0 No	0 No	0 No	0 No	0 No	0 No	0 No	0 No	0 No	0 No	0 No	0 No	0 No	0 No	0 No	0 No	1 Yes	9993
Tripura	958	1 Rural	2.living with spouse and/or others	4 Richer	522.5740356	649.492	1 FLHHMemberNameSel[1]	3 Somewhat satisfied	59	2 No			4 Cannot read or write		2 Hindu	.e	1 Everyday	6 Not at all	6 Not at all	2 Somewhat important	1 Caste, specify: DM012_caste	4 None of them	.e	2 Bengali	.e	21	.e	0 No	0 No	0 No	0 No	0 No	0 No	0 No	0 No	0 No	0 No	0 No	0 No	0 No	0 No	0 No	0 No	0 No	0 No	0 No	0 No	1 Yes	50
Odisha	1344	1 Rural	2.living with spouse and/or others	2 Poorer	5591.986328	5796.5327	1 FLHHMemberNameSel[1]	3 Somewhat satisfied	75	2 No			4 Cannot read or write		2 Hindu	.e	6 Not at all	5 1 or more times a year	6 Not at all	1 Very important	1 Caste, specify: DM012_caste	1 Scheduled caste	.e	12 Oriya	.e	21	.e	0 No	0 No	0 No	0 No	0 No	0 No	0 No	0 No	0 No	0 No	0 No	0 No	0 No	0 No	0 No	0 No	0 No	0 No	0 No	0 No	1 Yes	9993
Uttarakhand	263	2 Urban	2.living with spouse and/or others	5 Richest	2057.915039	1471.3567	1 FLHHMemberNameSel[1]	3 Somewhat satisfied	70	2 No			4 Cannot read or write		3 Muslim	.e	1 Everyday	2 More than once a week	6 Not at all	1 Very important	1 Caste, specify: DM012_caste	3 Other backward class (OBC)	.e	4 Hindi	.e	21	.e	0 No	0 No	0 No	0 No	0 No	0 No	0 No	0 No	0 No	0 No	0 No	0 No	0 No	0 No	0 No	0 No	0 No	0 No	0 No	0 No	1 Yes	10
Karnataka	1924	1 Rural	3.living with spouse and children	4 Richer	3338.03125	3580.1072	2 FLHHMemberNameSel[2]	2 Very satisfied	45	1 Yes	12	5 Higher Secondary/Intermediate/Senior Secondary completed			2 Hindu	.e	1 Everyday	3 Once a week	6 Not at all	1 Very important	1 Caste, specify: DM012_caste	3 Other backward class (OBC)	.e	5 Kannada	.e	21	.e	0 No	0 No	0 No	0 No	0 No	0 No	0 No	0 No	0 No	0 No	0 No	0 No	0 No	0 No	0 No	0 No	0 No	0 No	0 No	0 No	1 Yes	9993
Andhra Pradesh	1847	1 Rural	3.living with spouse and children	5 Richest	3662.04248	3344.2	1 FLHHMemberNameSel[1]	3 Somewhat satisfied	46	1 Yes	15	7 Graduate degree (B.A., B.Sc., B. Com.) completed			2 Hindu	.e	1 Everyday	1 Everyday	3 Once a week	2 Somewhat important	1 Caste, specify: DM012_caste	3 Other backward class (OBC)	.e	17 Telugu	.e	21	.e	0 No	0 No	0 No	0 No	0 No	0 No	0 No	0 No	0 No	0 No	0 No	0 No	0 No	0 No	0 No	0 No	0 No	0 No	0 No	0 No	1 Yes	9993
Bihar	678	1 Rural	3.living with spouse and children	5 Richest	3517.919189	3715.998	1 FLHHMemberNameSel[1]	3 Somewhat satisfied	70	1 Yes	6	2 Primary Completed (Standard 5-7)			2 Hindu	.e	1 Everyday	5 1 or more times a year	5 1 or more times a year	1 Very important	1 Caste, specify: DM012_caste	3 Other backward class (OBC)	.e	4 Hindi	.e	20	maithili	0 No	0 No	0 No	0 No	0 No	0 No	0 No	0 No	0 No	0 No	0 No	0 No	0 No	0 No	0 No	0 No	0 No	0 No	0 No	1 Yes	0 No	9993
Delhi	340	2 Urban	2.living with spouse and/or others	2 Poorer	4328.377441	3334.3857	3 FLHHMemberNameSel[3]	4 Not very satisfied	50	1 Yes	5	2 Primary Completed (Standard 5-7)	3 Can both read and write	3 Able to read whole sentence	3 Muslim	.e	3 Once a week	3 Once a week	6 Not at all	1 Very important	1 Caste, specify: DM012_caste	4 None of them	.e	4 Hindi	.e	21	.e	0 No	0 No	0 No	0 No	0 No	0 No	0 No	0 No	0 No	0 No	0 No	0 No	0 No	0 No	0 No	0 No	0 No	0 No	0 No	0 No	1 Yes	15
Karnataka	1932	1 Rural	3.living with spouse and children	4 Richer	6936.529297	7439.5698	1 FLHHMemberNameSel[1]	4 Not very satisfied	51	1 Yes	7	2 Primary Completed (Standard 5-7)			2 Hindu	.e	1 Everyday	2 More than once a week	5 1 or more times a year	1 Very important	1 Caste, specify: DM012_caste	3 Other backward class (OBC)	.e	5 Kannada	.e	21	.e	0 No	0 No	0 No	0 No	0 No	0 No	0 No	0 No	0 No	0 No	0 No	0 No	0 No	0 No	0 No	0 No	0 No	0 No	0 No	0 No	1 Yes	51
Odisha	1374	2 Urban	3.living with spouse and children	2 Poorer	2391.292236	2321.2864	1 FLHHMemberNameSel[1]	3 Somewhat satisfied	47	1 Yes	15	7 Graduate degree (B.A., B.Sc., B. Com.) completed			2 Hindu	.e	1 Everyday	1 Everyday	4 1 to 3 times a month	2 Somewhat important	1 Caste, specify: DM012_caste	3 Other backward class (OBC)	.e	12 Oriya	.e	19	.e	0 No	0 No	0 No	0 No	0 No	0 No	0 No	0 No	0 No	0 No	0 No	0 No	0 No	0 No	0 No	0 No	0 No	0 No	1 Yes	0 No	0 No	9993
Bihar	653	1 Rural	3.living with spouse and children	1 Poorest	4560.601563	4817.3892	1 FLHHMemberNameSel[1]	2 Very satisfied	65	2 No			4 Cannot read or write		3 Muslim	.e	3 Once a week	3 Once a week	6 Not at all	1 Very important	1 Caste, specify: DM012_caste	3 Other backward class (OBC)	.e	4 Hindi	.e	20	odiya	0 No	0 No	0 No	0 No	0 No	0 No	0 No	0 No	0 No	0 No	0 No	0 No	0 No	0 No	0 No	0 No	0 No	0 No	0 No	1 Yes	0 No	65
Chandigarh	205	2 Urban	5.living with others only	4 Richer	331.8211975	190.03407	2 FLHHMemberNameSel[2]	3 Somewhat satisfied	52	1 Yes	5	2 Primary Completed (Standard 5-7)	3 Can both read and write	3 Able to read whole sentence	2 Hindu	.e	1 Everyday	5 1 or more times a year	5 1 or more times a year	1 Very important	1 Caste, specify: DM012_caste	3 Other backward class (OBC)	.e	4 Hindi	.e	13	.e	0 No	0 No	0 No	0 No	0 No	0 No	0 No	0 No	0 No	0 No	0 No	0 No	1 Yes	0 No	0 No	0 No	0 No	0 No	0 No	0 No	0 No	40
Mizoram	938	2 Urban	3.living with spouse and children	2 Poorer	87.53398895	68.371895	1 FLHHMemberNameSel[1]	3 Somewhat satisfied	58	1 Yes	4	1 Less than Primary (Standard 1-4)	3 Can both read and write	3 Able to read whole sentence	4 Christian	.e	1 Everyday	2 More than once a week	5 1 or more times a year	2 Somewhat important	2 Tribe, specify: DM012_tribe	2 Scheduled tribe	.e	20 Others, please Specify DM014_other	mizo	21	.e	0 No	0 No	0 No	0 No	0 No	0 No	0 No	0 No	0 No	0 No	0 No	0 No	0 No	0 No	0 No	0 No	0 No	0 No	0 No	0 No	1 Yes	31
Andhra Pradesh	1833	1 Rural	3.living with spouse and children	4 Richer	4139.988281	3780.6628	2 FLHHMemberNameSel[2]	4 Not very satisfied	46	1 Yes	10	4 Secondary School/Matriculation completed			2 Hindu	.e	1 Everyday	1 Everyday	6 Not at all	1 Very important	1 Caste, specify: DM012_caste	3 Other backward class (OBC)	.e	17 Telugu	.e	21	.e	0 No	0 No	0 No	0 No	0 No	0 No	0 No	0 No	0 No	0 No	0 No	0 No	0 No	0 No	0 No	0 No	0 No	0 No	0 No	0 No	1 Yes	9993
Andaman and Nicobar	2316	1 Rural	3.living with spouse and children	3 Middle	54.85758591	49.515408	1 FLHHMemberNameSel[1]	1 Completely satisfied	63	1 Yes	5	2 Primary Completed (Standard 5-7)	3 Can both read and write	3 Able to read whole sentence	2 Hindu	.e	1 Everyday	2 More than once a week	5 1 or more times a year	1 Very important	1 Caste, specify: DM012_caste	3 Other backward class (OBC)	.e	2 Bengali	.e	4	.e	0 No	0 No	0 No	1 Yes	0 No	0 No	0 No	0 No	0 No	0 No	0 No	0 No	0 No	0 No	0 No	0 No	0 No	0 No	0 No	0 No	0 No	9993
Mizoram	919	1 Rural	3.living with spouse and children	1 Poorest	637.8178101	1006.3394	1 FLHHMemberNameSel[1]	2 Very satisfied	52	1 Yes	7	2 Primary Completed (Standard 5-7)			4 Christian	.e	1 Everyday	2 More than once a week	2 More than once a week	1 Very important	2 Tribe, specify: DM012_tribe	2 Scheduled tribe	.e	20 Others, please Specify DM014_other	mizo	21	.e	0 No	0 No	0 No	0 No	0 No	0 No	0 No	0 No	0 No	0 No	0 No	0 No	0 No	0 No	0 No	0 No	0 No	0 No	0 No	0 No	1 Yes	9993
Andhra Pradesh	1838	1 Rural	3.living with spouse and children	5 Richest	4678.529785	4272.4624	1 FLHHMemberNameSel[1]	2 Very satisfied	65	1 Yes	4	1 Less than Primary (Standard 1-4)	4 Cannot read or write		2 Hindu	.e	6 Not at all	6 Not at all	6 Not at all	1 Very important	1 Caste, specify: DM012_caste	2 Scheduled tribe	.e	17 Telugu	.e	21	.e	0 No	0 No	0 No	0 No	0 No	0 No	0 No	0 No	0 No	0 No	0 No	0 No	0 No	0 No	0 No	0 No	0 No	0 No	0 No	0 No	1 Yes	9993
Assam	1075	1 Rural	3.living with spouse and children	3 Middle	2140.258301	2505.6716	1 FLHHMemberNameSel[1]	1 Completely satisfied	64	2 No			4 Cannot read or write		3 Muslim	.e	1 Everyday	1 Everyday	3 Once a week	1 Very important	3 No Caste/Tribe			2 Bengali	.e	21	.e	0 No	0 No	0 No	0 No	0 No	0 No	0 No	0 No	0 No	0 No	0 No	0 No	0 No	0 No	0 No	0 No	0 No	0 No	0 No	0 No	1 Yes	9993
Uttar Pradesh	510	1 Rural	3.living with spouse and children	4 Richer	7300.064941	5907.5464	1 FLHHMemberNameSel[1]	3 Somewhat satisfied	60	1 Yes	8	3 Middle Completed (Standard 8- 9)			2 Hindu	.e	4 1 to 3 times a month	5 1 or more times a year	5 1 or more times a year	1 Very important	1 Caste, specify: DM012_caste	4 None of them	.e	20 Others, please Specify DM014_other	awdhi	4	awadhi	0 No	0 No	0 No	1 Yes	0 No	0 No	0 No	0 No	0 No	0 No	0 No	0 No	0 No	0 No	0 No	0 No	0 No	0 No	0 No	0 No	0 No	60
Meghalaya	989	1 Rural	3.living with spouse and children	1 Poorest	189.2566528	209.18805	1 FLHHMemberNameSel[1]	2 Very satisfied	55	2 No			4 Cannot read or write		4 Christian	.e	5 1 or more times a year	5 1 or more times a year	5 1 or more times a year	1 Very important	2 Tribe, specify: DM012_tribe	2 Scheduled tribe	.e	20 Others, please Specify DM014_other	garo	20	hajong	0 No	0 No	0 No	0 No	0 No	0 No	0 No	0 No	0 No	0 No	0 No	0 No	0 No	0 No	0 No	0 No	0 No	0 No	0 No	1 Yes	0 No	9993
Chhatisgarh	1435	1 Rural	4.living with children and others	1 Poorest	1894.019897	1794.7896	1 FLHHMemberNameSel[1]	3 Somewhat satisfied	60	1 Yes	5	2 Primary Completed (Standard 5-7)	3 Can both read and write	2 Able to read only part of sentence	2 Hindu	.e	1 Everyday	5 1 or more times a year	5 1 or more times a year	1 Very important	2 Tribe, specify: DM012_tribe	2 Scheduled tribe	.e	4 Hindi	.e	21	.e	0 No	0 No	0 No	0 No	0 No	0 No	0 No	0 No	0 No	0 No	0 No	0 No	0 No	0 No	0 No	0 No	0 No	0 No	0 No	0 No	1 Yes	9993
Andhra Pradesh	1890	2 Urban	3.living with spouse and children	2 Poorer	3490.518311	2572.3408	1 FLHHMemberNameSel[1]	2 Very satisfied	52	2 No			4 Cannot read or write		4 Christian	.e	4 1 to 3 times a month	5 1 or more times a year	6 Not at all	1 Very important	1 Caste, specify: DM012_caste	1 Scheduled caste	.e	17 Telugu	.e	21	.e	0 No	0 No	0 No	0 No	0 No	0 No	0 No	0 No	0 No	0 No	0 No	0 No	0 No	0 No	0 No	0 No	0 No	0 No	0 No	0 No	1 Yes	12
Himachal Pradesh	58	1 Rural	3.living with spouse and children	4 Richer	2073.428955	2160.7849	1 FLHHMemberNameSel[1]	3 Somewhat satisfied	64	1 Yes	5	2 Primary Completed (Standard 5-7)	3 Can both read and write	3 Able to read whole sentence	2 Hindu	.e	1 Everyday	5 1 or more times a year	5 1 or more times a year	1 Very important	1 Caste, specify: DM012_caste	3 Other backward class (OBC)	.e	4 Hindi	.e	13-20	haryanavi	0 No	0 No	0 No	0 No	0 No	0 No	0 No	0 No	0 No	0 No	0 No	0 No	1 Yes	0 No	0 No	0 No	0 No	0 No	0 No	1 Yes	0 No	9993
Manipur	896	2 Urban	1.living alone	5 Richest	143.3314972	233.92538	1 FLHHMemberNameSel[1]	3 Somewhat satisfied	52	2 No			4 Cannot read or write		2 Hindu	.e	3 Once a week	5 1 or more times a year	6 Not at all	2 Somewhat important	1 Caste, specify: DM012_caste	3 Other backward class (OBC)	.e	9 Manipuri	.e	4	.e	0 No	0 No	0 No	1 Yes	0 No	0 No	0 No	0 No	0 No	0 No	0 No	0 No	0 No	0 No	0 No	0 No	0 No	0 No	0 No	0 No	0 No	25
Tamil Nadu	2201	2 Urban	1.living alone	5 Richest	7268.860352	4666.8623	1 FLHHMemberNameSel[1]	4 Not very satisfied	45	2 No			4 Cannot read or write		2 Hindu	.e	6 Not at all	6 Not at all	6 Not at all	3 Not too important	1 Caste, specify: DM012_caste	3 Other backward class (OBC)	.e	16 Tamil	.e	21	.e	0 No	0 No	0 No	0 No	0 No	0 No	0 No	0 No	0 No	0 No	0 No	0 No	0 No	0 No	0 No	0 No	0 No	0 No	0 No	0 No	1 Yes	9993
Uttar Pradesh	466	1 Rural	3.living with spouse and children	2 Poorer	5842.939453	4728.374	1 FLHHMemberNameSel[1]	3 Somewhat satisfied	65	2 No			4 Cannot read or write		2 Hindu	.e	3 Once a week	4 1 to 3 times a month	5 1 or more times a year	1 Very important	1 Caste, specify: DM012_caste	1 Scheduled caste	.e	4 Hindi	.e	21	.e	0 No	0 No	0 No	0 No	0 No	0 No	0 No	0 No	0 No	0 No	0 No	0 No	0 No	0 No	0 No	0 No	0 No	0 No	0 No	0 No	1 Yes	9993
Andhra Pradesh	1884	2 Urban	2.living with spouse and/or others	4 Richer	9765.34375	7196.5796	1 FLHHMemberNameSel[1]	3 Somewhat satisfied	58	2 No			4 Cannot read or write		2 Hindu	.e	3 Once a week	4 1 to 3 times a month	6 Not at all	1 Very important	1 Caste, specify: DM012_caste	3 Other backward class (OBC)	.e	17 Telugu	.e	21	.e	0 No	0 No	0 No	0 No	0 No	0 No	0 No	0 No	0 No	0 No	0 No	0 No	0 No	0 No	0 No	0 No	0 No	0 No	0 No	0 No	1 Yes	15
Andhra Pradesh	1864	1 Rural	2.living with spouse and/or others	2 Poorer	1788.839355	1633.5792	1 FLHHMemberNameSel[1]	1 Completely satisfied	55	2 No			4 Cannot read or write		4 Christian	.e	3 Once a week	3 Once a week	5 1 or more times a year	1 Very important	1 Caste, specify: DM012_caste	1 Scheduled caste	.e	17 Telugu	.e	21	.e	0 No	0 No	0 No	0 No	0 No	0 No	0 No	0 No	0 No	0 No	0 No	0 No	0 No	0 No	0 No	0 No	0 No	0 No	0 No	0 No	1 Yes	9993
Uttar Pradesh	518	1 Rural	3.living with spouse and children	1 Poorest	8851.205078	7162.7998	2 FLHHMemberNameSel[2]	4 Not very satisfied	54	1 Yes	12	5 Higher Secondary/Intermediate/Senior Secondary completed			2 Hindu	.e	5 1 or more times a year	5 1 or more times a year	6 Not at all	1 Very important	1 Caste, specify: DM012_caste	4 None of them	.e	4 Hindi	.e	21	.e	0 No	0 No	0 No	0 No	0 No	0 No	0 No	0 No	0 No	0 No	0 No	0 No	0 No	0 No	0 No	0 No	0 No	0 No	0 No	0 No	1 Yes	9993
Assam	1062	1 Rural	3.living with spouse and children	1 Poorest	1499.664429	1755.7072	1 FLHHMemberNameSel[1]	3 Somewhat satisfied	50	2 No			4 Cannot read or write		2 Hindu	.e	3 Once a week	5 1 or more times a year	5 1 or more times a year	1 Very important	1 Caste, specify: DM012_caste	3 Other backward class (OBC)	.e	2 Bengali	.e	21	.e	0 No	0 No	0 No	0 No	0 No	0 No	0 No	0 No	0 No	0 No	0 No	0 No	0 No	0 No	0 No	0 No	0 No	0 No	0 No	0 No	1 Yes	9993
Tripura	977	2 Urban	3.living with spouse and children	5 Richest	724.8603516	666.84265	1 FLHHMemberNameSel[1]	2 Very satisfied	52	1 Yes	9	3 Middle Completed (Standard 8- 9)			2 Hindu	.e	6 Not at all	5 1 or more times a year	6 Not at all	1 Very important	1 Caste, specify: DM012_caste	3 Other backward class (OBC)	.e	2 Bengali	.e	4	.e	0 No	0 No	0 No	1 Yes	0 No	0 No	0 No	0 No	0 No	0 No	0 No	0 No	0 No	0 No	0 No	0 No	0 No	0 No	0 No	0 No	0 No	7
Bihar	630	1 Rural	5.living with others only	3 Middle	7152.929688	7555.6797	1 FLHHMemberNameSel[1]	3 Somewhat satisfied	62	2 No			4 Cannot read or write		2 Hindu	.e	2 More than once a week	6 Not at all	6 Not at all	1 Very important	1 Caste, specify: DM012_caste	4 None of them	.e	20 Others, please Specify DM014_other	bhojpuri	4	.e	0 No	0 No	0 No	1 Yes	0 No	0 No	0 No	0 No	0 No	0 No	0 No	0 No	0 No	0 No	0 No	0 No	0 No	0 No	0 No	0 No	0 No	9993
Haryana	288	1 Rural	3.living with spouse and children	4 Richer	3097.058105	4111.5249	1 FLHHMemberNameSel[1]	1 Completely satisfied	49	1 Yes	10	4 Secondary School/Matriculation completed			2 Hindu	.e	5 1 or more times a year	5 1 or more times a year	6 Not at all	1 Very important	1 Caste, specify: DM012_caste	3 Other backward class (OBC)	.e	4 Hindi	.e	21	.e	0 No	0 No	0 No	0 No	0 No	0 No	0 No	0 No	0 No	0 No	0 No	0 No	0 No	0 No	0 No	0 No	0 No	0 No	0 No	0 No	1 Yes	9993
Haryana	291	1 Rural	3.living with spouse and children	2 Poorer	2477.76416	3289.3762	1 FLHHMemberNameSel[1]	2 Very satisfied	52	1 Yes	5	2 Primary Completed (Standard 5-7)	3 Can both read and write	3 Able to read whole sentence	2 Hindu	.e	2 More than once a week	4 1 to 3 times a month	4 1 to 3 times a month	1 Very important	1 Caste, specify: DM012_caste	1 Scheduled caste	.e	4 Hindi	.e	14	.e	0 No	0 No	0 No	0 No	0 No	0 No	0 No	0 No	0 No	0 No	0 No	0 No	0 No	1 Yes	0 No	0 No	0 No	0 No	0 No	0 No	0 No	9993
Karnataka	1965	2 Urban	3.living with spouse and children	5 Richest	816.1210327	2466.155	1 FLHHMemberNameSel[1]	3 Somewhat satisfied	53	1 Yes	15	7 Graduate degree (B.A., B.Sc., B. Com.) completed			2 Hindu	.e	1 Everyday	6 Not at all	6 Not at all	3 Not too important	1 Caste, specify: DM012_caste	3 Other backward class (OBC)	.e	5 Kannada	.e	4-19-7-20	tulu	0 No	0 No	0 No	1 Yes	0 No	0 No	1 Yes	0 No	0 No	0 No	0 No	0 No	0 No	0 No	0 No	0 No	0 No	0 No	1 Yes	1 Yes	0 No	34
Gujarat	1566	1 Rural	2.living with spouse and/or others	5 Richest	2394.022461	2359.3152	1 FLHHMemberNameSel[1]	3 Somewhat satisfied	72	1 Yes	4	1 Less than Primary (Standard 1-4)	3 Can both read and write	1 Cannot read at all	2 Hindu	.e	1 Everyday	1 Everyday	2 More than once a week	1 Very important	1 Caste, specify: DM012_caste	3 Other backward class (OBC)	.e	3 Gujarati	.e	21	.e	0 No	0 No	0 No	0 No	0 No	0 No	0 No	0 No	0 No	0 No	0 No	0 No	0 No	0 No	0 No	0 No	0 No	0 No	0 No	0 No	1 Yes	9993
Chhatisgarh	1423	1 Rural	3.living with spouse and children	2 Poorer	2145.541992	2033.134	1 FLHHMemberNameSel[1]	2 Very satisfied	67	1 Yes	8	3 Middle Completed (Standard 8- 9)			2 Hindu	.e	2 More than once a week	5 1 or more times a year	4 1 to 3 times a month	1 Very important	1 Caste, specify: DM012_caste	3 Other backward class (OBC)	.e	4 Hindi	.e	21	.e	0 No	0 No	0 No	0 No	0 No	0 No	0 No	0 No	0 No	0 No	0 No	0 No	0 No	0 No	0 No	0 No	0 No	0 No	0 No	0 No	1 Yes	9993
Uttar Pradesh	602	2 Urban	3.living with spouse and children	4 Richer	5196.20459	4063.2715	1 FLHHMemberNameSel[1]	1 Completely satisfied	45	1 Yes	4	1 Less than Primary (Standard 1-4)	1 Can read only	3 Able to read whole sentence	2 Hindu	.e	1 Everyday	5 1 or more times a year	5 1 or more times a year	1 Very important	1 Caste, specify: DM012_caste	4 None of them	.e	4 Hindi	.e	21	.e	0 No	0 No	0 No	0 No	0 No	0 No	0 No	0 No	0 No	0 No	0 No	0 No	0 No	0 No	0 No	0 No	0 No	0 No	0 No	0 No	1 Yes	9993
Madhya Pradesh	1485	1 Rural	2.living with spouse and/or others	2 Poorer	4422.833008	5445.0044	1 FLHHMemberNameSel[1]	1 Completely satisfied	66	1 Yes	8	3 Middle Completed (Standard 8- 9)			2 Hindu	.e	1 Everyday	1 Everyday	5 1 or more times a year	1 Very important	1 Caste, specify: DM012_caste	3 Other backward class (OBC)	.e	4 Hindi	.e	21	.e	0 No	0 No	0 No	0 No	0 No	0 No	0 No	0 No	0 No	0 No	0 No	0 No	0 No	0 No	0 No	0 No	0 No	0 No	0 No	0 No	1 Yes	9993
Bihar	632	1 Rural	3.living with spouse and children	2 Poorer	4678.999512	4942.4536	1 FLHHMemberNameSel[1]	2 Very satisfied	65	1 Yes	10	4 Secondary School/Matriculation completed			3 Muslim	.e	1 Everyday	2 More than once a week	3 Once a week	1 Very important	1 Caste, specify: DM012_caste	3 Other backward class (OBC)	.e	4 Hindi	.e	18	.e	0 No	0 No	0 No	0 No	0 No	0 No	0 No	0 No	0 No	0 No	0 No	0 No	0 No	0 No	0 No	0 No	0 No	1 Yes	0 No	0 No	0 No	9993
Haryana	290	1 Rural	3.living with spouse and children	5 Richest	2134.448242	2833.604	1 FLHHMemberNameSel[1]	2 Very satisfied	46	1 Yes	5	2 Primary Completed (Standard 5-7)	3 Can both read and write	3 Able to read whole sentence	2 Hindu	.e	5 1 or more times a year	5 1 or more times a year	5 1 or more times a year	1 Very important	1 Caste, specify: DM012_caste	4 None of them	.e	4 Hindi	.e	21	.e	0 No	0 No	0 No	0 No	0 No	0 No	0 No	0 No	0 No	0 No	0 No	0 No	0 No	0 No	0 No	0 No	0 No	0 No	0 No	0 No	1 Yes	46
Karnataka	1899	1 Rural	3.living with spouse and children	2 Poorer	2989.396729	3206.1895	1 FLHHMemberNameSel[1]	2 Very satisfied	46	1 Yes	11	5 Higher Secondary/Intermediate/Senior Secondary completed			2 Hindu	.e	1 Everyday	2 More than once a week	4 1 to 3 times a month	1 Very important	1 Caste, specify: DM012_caste	3 Other backward class (OBC)	.e	5 Kannada	.e	21	.e	0 No	0 No	0 No	0 No	0 No	0 No	0 No	0 No	0 No	0 No	0 No	0 No	0 No	0 No	0 No	0 No	0 No	0 No	0 No	0 No	1 Yes	45
Nagaland	840	1 Rural	2.living with spouse and/or others	5 Richest	152.6022949	144.99522	1 FLHHMemberNameSel[1]	2 Very satisfied	69	2 No			4 Cannot read or write		4 Christian	.e	1 Everyday	3 Once a week	3 Once a week	1 Very important	2 Tribe, specify: DM012_tribe	2 Scheduled tribe	.e	20 Others, please Specify DM014_other	lotha	20	assamese	0 No	0 No	0 No	0 No	0 No	0 No	0 No	0 No	0 No	0 No	0 No	0 No	0 No	0 No	0 No	0 No	0 No	0 No	0 No	1 Yes	0 No	9993
Odisha	1311	1 Rural	2.living with spouse and/or others	1 Poorest	2831.738037	2935.3186	1 FLHHMemberNameSel[1]	3 Somewhat satisfied	59	2 No			4 Cannot read or write		2 Hindu	.e	5 1 or more times a year	5 1 or more times a year	5 1 or more times a year	1 Very important	1 Caste, specify: DM012_caste	1 Scheduled caste	.e	12 Oriya	.e	21	.e	0 No	0 No	0 No	0 No	0 No	0 No	0 No	0 No	0 No	0 No	0 No	0 No	0 No	0 No	0 No	0 No	0 No	0 No	0 No	0 No	1 Yes	9993
Tamil Nadu	2166	1 Rural	3.living with spouse and children	1 Poorest	3129.648926	3654.8162	1 FLHHMemberNameSel[1]	3 Somewhat satisfied	63	1 Yes	10	4 Secondary School/Matriculation completed			3 Muslim	.e	1 Everyday	4 1 to 3 times a month	6 Not at all	2 Somewhat important	1 Caste, specify: DM012_caste	3 Other backward class (OBC)	.e	16 Tamil	.e	21	.e	0 No	0 No	0 No	0 No	0 No	0 No	0 No	0 No	0 No	0 No	0 No	0 No	0 No	0 No	0 No	0 No	0 No	0 No	0 No	0 No	1 Yes	20
Gujarat	1621	2 Urban	3.living with spouse and children	2 Poorer	2760.473633	3600.8293	1 FLHHMemberNameSel[1]	2 Very satisfied	64	1 Yes	3	1 Less than Primary (Standard 1-4)	3 Can both read and write	3 Able to read whole sentence	2 Hindu	.e	1 Everyday	1 Everyday	5 1 or more times a year	1 Very important	1 Caste, specify: DM012_caste	4 None of them	.e	3 Gujarati	.e	4	.e	0 No	0 No	0 No	1 Yes	0 No	0 No	0 No	0 No	0 No	0 No	0 No	0 No	0 No	0 No	0 No	0 No	0 No	0 No	0 No	0 No	0 No	9993
Odisha	1370	1 Rural	3.living with spouse and children	1 Poorest	3079.489746	3192.1328	1 FLHHMemberNameSel[1]	2 Very satisfied	56	2 No			4 Cannot read or write		2 Hindu	.e	1 Everyday	5 1 or more times a year	6 Not at all	2 Somewhat important	1 Caste, specify: DM012_caste	2 Scheduled tribe	.e	12 Oriya	.e	21	.e	0 No	0 No	0 No	0 No	0 No	0 No	0 No	0 No	0 No	0 No	0 No	0 No	0 No	0 No	0 No	0 No	0 No	0 No	0 No	0 No	1 Yes	9993
Rajasthan	428	1 Rural	3.living with spouse and children	3 Middle	4509.904297	4105.833	1 FLHHMemberNameSel[1]	1 Completely satisfied	53	1 Yes	12	5 Higher Secondary/Intermediate/Senior Secondary completed			2 Hindu	.e	2 More than once a week	4 1 to 3 times a month	5 1 or more times a year	1 Very important	1 Caste, specify: DM012_caste	2 Scheduled tribe	.e	4 Hindi	.e	14	.e	0 No	0 No	0 No	0 No	0 No	0 No	0 No	0 No	0 No	0 No	0 No	0 No	0 No	1 Yes	0 No	0 No	0 No	0 No	0 No	0 No	0 No	9993
Jharkhand	1260	1 Rural	4.living with children and others	3 Middle	1577.898315	1652.6732	1 FLHHMemberNameSel[1]	2 Very satisfied	66	2 No			4 Cannot read or write		2 Hindu	.e	1 Everyday	5 1 or more times a year	5 1 or more times a year	2 Somewhat important	1 Caste, specify: DM012_caste	2 Scheduled tribe	.e	12 Oriya	.e	02-Apr	.e	0 No	1 Yes	0 No	1 Yes	0 No	0 No	0 No	0 No	0 No	0 No	0 No	0 No	0 No	0 No	0 No	0 No	0 No	0 No	0 No	0 No	0 No	9993
Maharashtra	1731	1 Rural	2.living with spouse and/or others	1 Poorest	6661.425293	7703.4204	1 FLHHMemberNameSel[1]	3 Somewhat satisfied	65	2 No			4 Cannot read or write		2 Hindu	.e	1 Everyday	3 Once a week	4 1 to 3 times a month	1 Very important	1 Caste, specify: DM012_caste	3 Other backward class (OBC)	.e	10 Marathi	.e	21	.e	0 No	0 No	0 No	0 No	0 No	0 No	0 No	0 No	0 No	0 No	0 No	0 No	0 No	0 No	0 No	0 No	0 No	0 No	0 No	0 No	1 Yes	9993
Uttarakhand	225	1 Rural	3.living with spouse and children	5 Richest	3926.483643	3669.8335	1 FLHHMemberNameSel[1]	1 Completely satisfied	58	1 Yes	15	7 Graduate degree (B.A., B.Sc., B. Com.) completed			2 Hindu	.e	2 More than once a week	4 1 to 3 times a month	5 1 or more times a year	1 Very important	1 Caste, specify: DM012_caste	4 None of them	.e	4 Hindi	.e	20	garhwali	0 No	0 No	0 No	0 No	0 No	0 No	0 No	0 No	0 No	0 No	0 No	0 No	0 No	0 No	0 No	0 No	0 No	0 No	0 No	1 Yes	0 No	9993
Nagaland	841	1 Rural	4.living with children and others	2 Poorer	422.9703674	401.88574	1 FLHHMemberNameSel[1]	3 Somewhat satisfied	71	2 No			4 Cannot read or write		4 Christian	.e	1 Everyday	3 Once a week	5 1 or more times a year	1 Very important	2 Tribe, specify: DM012_tribe	2 Scheduled tribe	.e	20 Others, please Specify DM014_other	lotha	20	assamese	0 No	0 No	0 No	0 No	0 No	0 No	0 No	0 No	0 No	0 No	0 No	0 No	0 No	0 No	0 No	0 No	0 No	0 No	0 No	1 Yes	0 No	9993
Tamil Nadu	2153	1 Rural	3.living with spouse and children	5 Richest	5340.57959	6236.7495	1 FLHHMemberNameSel[1]	2 Very satisfied	69	1 Yes	10	4 Secondary School/Matriculation completed			2 Hindu	.e	2 More than once a week	4 1 to 3 times a month	6 Not at all	2 Somewhat important	1 Caste, specify: DM012_caste	3 Other backward class (OBC)	.e	16 Tamil	.e	21	.e	0 No	0 No	0 No	0 No	0 No	0 No	0 No	0 No	0 No	0 No	0 No	0 No	0 No	0 No	0 No	0 No	0 No	0 No	0 No	0 No	1 Yes	69
Chhatisgarh	1396	1 Rural	3.living with spouse and children	1 Poorest	874.6345825	828.81122	1 FLHHMemberNameSel[1]	3 Somewhat satisfied	46	1 Yes	4	1 Less than Primary (Standard 1-4)	3 Can both read and write	3 Able to read whole sentence	2 Hindu	.e	1 Everyday	5 1 or more times a year	5 1 or more times a year	1 Very important	1 Caste, specify: DM012_caste	3 Other backward class (OBC)	.e	4 Hindi	.e	21	.e	0 No	0 No	0 No	0 No	0 No	0 No	0 No	0 No	0 No	0 No	0 No	0 No	0 No	0 No	0 No	0 No	0 No	0 No	0 No	0 No	1 Yes	9993
Andhra Pradesh	1874	1 Rural	2.living with spouse and/or others	4 Richer	7958.474121	7267.728	1 FLHHMemberNameSel[1]	2 Very satisfied	73	2 No			4 Cannot read or write		2 Hindu	.e	4 1 to 3 times a month	5 1 or more times a year	5 1 or more times a year	1 Very important	1 Caste, specify: DM012_caste	3 Other backward class (OBC)	.e	17 Telugu	.e	21	.e	0 No	0 No	0 No	0 No	0 No	0 No	0 No	0 No	0 No	0 No	0 No	0 No	0 No	0 No	0 No	0 No	0 No	0 No	0 No	0 No	1 Yes	5
Andhra Pradesh	1877	2 Urban	3.living with spouse and children	1 Poorest	4477.692383	3299.8398	1 FLHHMemberNameSel[1]	2 Very satisfied	56	2 No			3 Can both read and write	1 Cannot read at all	2 Hindu	.e	5 1 or more times a year	5 1 or more times a year	5 1 or more times a year	1 Very important	1 Caste, specify: DM012_caste	3 Other backward class (OBC)	.e	17 Telugu	.e	21	.e	0 No	0 No	0 No	0 No	0 No	0 No	0 No	0 No	0 No	0 No	0 No	0 No	0 No	0 No	0 No	0 No	0 No	0 No	0 No	0 No	1 Yes	9993
Jharkhand	1237	1 Rural	3.living with spouse and children	3 Middle	2226.646729	2332.165	1 FLHHMemberNameSel[1]	2 Very satisfied	62	2 No			4 Cannot read or write		2 Hindu	.e	3 Once a week	6 Not at all	5 1 or more times a year	1 Very important	1 Caste, specify: DM012_caste	3 Other backward class (OBC)	.e	4 Hindi	.e	21	.e	0 No	0 No	0 No	0 No	0 No	0 No	0 No	0 No	0 No	0 No	0 No	0 No	0 No	0 No	0 No	0 No	0 No	0 No	0 No	0 No	1 Yes	9993
Telangana	2355	1 Rural	3.living with spouse and children	2 Poorer	2175.911621	2014.4572	1 FLHHMemberNameSel[1]	2 Very satisfied	52	2 No			4 Cannot read or write		2 Hindu	.e	3 Once a week	5 1 or more times a year	6 Not at all	2 Somewhat important	1 Caste, specify: DM012_caste	3 Other backward class (OBC)	.e	17 Telugu	.e	21	.e	0 No	0 No	0 No	0 No	0 No	0 No	0 No	0 No	0 No	0 No	0 No	0 No	0 No	0 No	0 No	0 No	0 No	0 No	0 No	0 No	1 Yes	9993
Maharashtra	1714	1 Rural	3.living with spouse and children	1 Poorest	5654.370605	6538.8398	1 FLHHMemberNameSel[1]	5 Not at all satisfied	49	2 No			4 Cannot read or write		2 Hindu	.e	1 Everyday	6 Not at all	6 Not at all	2 Somewhat important	1 Caste, specify: DM012_caste	2 Scheduled tribe	.e	20 Others, please Specify DM014_other	adibashi	10	.e	0 No	0 No	0 No	0 No	0 No	0 No	0 No	0 No	0 No	1 Yes	0 No	0 No	0 No	0 No	0 No	0 No	0 No	0 No	0 No	0 No	0 No	9993
Tamil Nadu	2218	2 Urban	3.living with spouse and children	1 Poorest	2296.130371	1474.196	1 FLHHMemberNameSel[1]	5 Not at all satisfied	60	1 Yes	10	4 Secondary School/Matriculation completed			2 Hindu	.e	2 More than once a week	1 Everyday	4 1 to 3 times a month	2 Somewhat important	1 Caste, specify: DM012_caste	3 Other backward class (OBC)	.e	16 Tamil	.e	21	.e	0 No	0 No	0 No	0 No	0 No	0 No	0 No	0 No	0 No	0 No	0 No	0 No	0 No	0 No	0 No	0 No	0 No	0 No	0 No	0 No	1 Yes	60
Jharkhand	1249	1 Rural	3.living with spouse and children	2 Poorer	2380.879395	2493.7068	1 FLHHMemberNameSel[1]	3 Somewhat satisfied	54	2 No			4 Cannot read or write		4 Christian	.e	5 1 or more times a year	6 Not at all	6 Not at all	1 Very important	2 Tribe, specify: DM012_tribe	2 Scheduled tribe	.e	20 Others, please Specify DM014_other	adibashi	04-Feb	.e	0 No	1 Yes	0 No	1 Yes	0 No	0 No	0 No	0 No	0 No	0 No	0 No	0 No	0 No	0 No	0 No	0 No	0 No	0 No	0 No	0 No	0 No	9993
Karnataka	1924	1 Rural	2.living with spouse and/or others	5 Richest	1640.168457	1759.1144	1 FLHHMemberNameSel[1]	2 Very satisfied	71	1 Yes	5	2 Primary Completed (Standard 5-7)	1 Can read only	3 Able to read whole sentence	2 Hindu	.e	3 Once a week	3 Once a week	6 Not at all	1 Very important	1 Caste, specify: DM012_caste	3 Other backward class (OBC)	.e	5 Kannada	.e	21	.e	0 No	0 No	0 No	0 No	0 No	0 No	0 No	0 No	0 No	0 No	0 No	0 No	0 No	0 No	0 No	0 No	0 No	0 No	0 No	0 No	1 Yes	35
Gujarat	1611	2 Urban	3.living with spouse and children	2 Poorer	3245.509766	4233.5225	1 FLHHMemberNameSel[1]	2 Very satisfied	56	1 Yes	10	4 Secondary School/Matriculation completed			2 Hindu	.e	1 Everyday	5 1 or more times a year	5 1 or more times a year	2 Somewhat important	1 Caste, specify: DM012_caste	4 None of them	.e	3 Gujarati	.e	4	.e	0 No	0 No	0 No	1 Yes	0 No	0 No	0 No	0 No	0 No	0 No	0 No	0 No	0 No	0 No	0 No	0 No	0 No	0 No	0 No	0 No	0 No	15
Haryana	305	1 Rural	3.living with spouse and children	5 Richest	1494.705078	1984.308	1 FLHHMemberNameSel[1]	3 Somewhat satisfied	58	1 Yes	5	2 Primary Completed (Standard 5-7)	3 Can both read and write	3 Able to read whole sentence	2 Hindu	.e	1 Everyday	4 1 to 3 times a month	5 1 or more times a year	1 Very important	1 Caste, specify: DM012_caste	4 None of them	.e	4 Hindi	.e	14-13	.e	0 No	0 No	0 No	0 No	0 No	0 No	0 No	0 No	0 No	0 No	0 No	0 No	1 Yes	1 Yes	0 No	0 No	0 No	0 No	0 No	0 No	0 No	9993
Tripura	960	1 Rural	3.living with spouse and children	2 Poorer	396.9627075	493.37332	1 FLHHMemberNameSel[1]	3 Somewhat satisfied	59	1 Yes	6	2 Primary Completed (Standard 5-7)			2 Hindu	.e	1 Everyday	6 Not at all	6 Not at all	1 Very important	1 Caste, specify: DM012_caste	4 None of them	.e	2 Bengali	.e	21	.e	0 No	0 No	0 No	0 No	0 No	0 No	0 No	0 No	0 No	0 No	0 No	0 No	0 No	0 No	0 No	0 No	0 No	0 No	0 No	0 No	1 Yes	9993
Assam	1103	2 Urban	3.living with spouse and children	2 Poorer	2881.836914	2934.6643	1 FLHHMemberNameSel[1]	2 Very satisfied	52	1 Yes	12	5 Higher Secondary/Intermediate/Senior Secondary completed			2 Hindu	.e	1 Everyday	4 1 to 3 times a month	4 1 to 3 times a month	1 Very important	1 Caste, specify: DM012_caste	4 None of them	.e	2 Bengali	.e	01-04-2019	.e	1 Yes	0 No	0 No	1 Yes	0 No	0 No	0 No	0 No	0 No	0 No	0 No	0 No	0 No	0 No	0 No	0 No	0 No	0 No	1 Yes	0 No	0 No	50
Madhya Pradesh	1549	2 Urban	3.living with spouse and children	5 Richest	3127.645264	3631.3933	1 FLHHMemberNameSel[1]	2 Very satisfied	57	1 Yes	14	5 Higher Secondary/Intermediate/Senior Secondary completed			2 Hindu	.e	1 Everyday	1 Everyday	4 1 to 3 times a month	1 Very important	1 Caste, specify: DM012_caste	2 Scheduled tribe	.e	4 Hindi	.e	21	.e	0 No	0 No	0 No	0 No	0 No	0 No	0 No	0 No	0 No	0 No	0 No	0 No	0 No	0 No	0 No	0 No	0 No	0 No	0 No	0 No	1 Yes	9993
Jammu and Kashmir	49	2 Urban	3.living with spouse and children	2 Poorer	2460.256348	3144.4807	1 FLHHMemberNameSel[1]	1 Completely satisfied	60	1 Yes	15	7 Graduate degree (B.A., B.Sc., B. Com.) completed			2 Hindu	.e	1 Everyday	6 Not at all	6 Not at all	1 Very important	1 Caste, specify: DM012_caste	4 None of them	.e	19 English	.e	18-Apr	.e	0 No	0 No	0 No	1 Yes	0 No	0 No	0 No	0 No	0 No	0 No	0 No	0 No	0 No	0 No	0 No	0 No	0 No	1 Yes	0 No	0 No	0 No	9993
Madhya Pradesh	1513	1 Rural	3.living with spouse and children	2 Poorer	2418.929199	2977.9739	1 FLHHMemberNameSel[1]	1 Completely satisfied	65	1 Yes	5	2 Primary Completed (Standard 5-7)	3 Can both read and write	3 Able to read whole sentence	2 Hindu	.e	1 Everyday	6 Not at all	6 Not at all	1 Very important	1 Caste, specify: DM012_caste	3 Other backward class (OBC)	.e	4 Hindi	.e	21	.e	0 No	0 No	0 No	0 No	0 No	0 No	0 No	0 No	0 No	0 No	0 No	0 No	0 No	0 No	0 No	0 No	0 No	0 No	0 No	0 No	1 Yes	9993
Gujarat	1628	2 Urban	3.living with spouse and children	2 Poorer	4924.520996	6423.666	1 FLHHMemberNameSel[1]	1 Completely satisfied	59	1 Yes	5	2 Primary Completed (Standard 5-7)	3 Can both read and write	3 Able to read whole sentence	3 Muslim	.e	1 Everyday	1 Everyday	3 Once a week	1 Very important	1 Caste, specify: DM012_caste	3 Other backward class (OBC)	.e	4 Hindi	.e	03-Oct	.e	0 No	0 No	1 Yes	0 No	0 No	0 No	0 No	0 No	0 No	1 Yes	0 No	0 No	0 No	0 No	0 No	0 No	0 No	0 No	0 No	0 No	0 No	40
Arunachal Pradesh	818	2 Urban	3.living with spouse and children	4 Richer	83.94529724	118.09592	1 FLHHMemberNameSel[1]	2 Very satisfied	45	1 Yes	8	3 Middle Completed (Standard 8- 9)			4 Christian	.e	1 Everyday	2 More than once a week	6 Not at all	2 Somewhat important	2 Tribe, specify: DM012_tribe	2 Scheduled tribe	.e	20 Others, please Specify DM014_other	nyishi	01-Apr	.e	1 Yes	0 No	0 No	1 Yes	0 No	0 No	0 No	0 No	0 No	0 No	0 No	0 No	0 No	0 No	0 No	0 No	0 No	0 No	0 No	0 No	0 No	9993
Punjab	120	1 Rural	3.living with spouse and children	4 Richer	1920.399414	1847.3038	1 FLHHMemberNameSel[1]	2 Very satisfied	48	2 No			4 Cannot read or write		2 Hindu	.e	6 Not at all	5 1 or more times a year	5 1 or more times a year	2 Somewhat important	1 Caste, specify: DM012_caste	1 Scheduled caste	.e	13 Punjabi	.e	4	.e	0 No	0 No	0 No	1 Yes	0 No	0 No	0 No	0 No	0 No	0 No	0 No	0 No	0 No	0 No	0 No	0 No	0 No	0 No	0 No	0 No	0 No	9993
Gujarat	1577	1 Rural	3.living with spouse and children	4 Richer	5431.209473	5352.4707	1 FLHHMemberNameSel[1]	2 Very satisfied	62	2 No			4 Cannot read or write		2 Hindu	.e	1 Everyday	5 1 or more times a year	5 1 or more times a year	1 Very important	1 Caste, specify: DM012_caste	3 Other backward class (OBC)	.e	3 Gujarati	.e	21	.e	0 No	0 No	0 No	0 No	0 No	0 No	0 No	0 No	0 No	0 No	0 No	0 No	0 No	0 No	0 No	0 No	0 No	0 No	0 No	0 No	1 Yes	9993
Maharashtra	1756	1 Rural	3.living with spouse and children	1 Poorest	15724.1377	18183.742	1 FLHHMemberNameSel[1]	2 Very satisfied	68	1 Yes	3	1 Less than Primary (Standard 1-4)	4 Cannot read or write		2 Hindu	.e	5 1 or more times a year	3 Once a week	5 1 or more times a year	1 Very important	1 Caste, specify: DM012_caste	3 Other backward class (OBC)	.e	10 Marathi	.e	21	.e	0 No	0 No	0 No	0 No	0 No	0 No	0 No	0 No	0 No	0 No	0 No	0 No	0 No	0 No	0 No	0 No	0 No	0 No	0 No	0 No	1 Yes	9993
Bihar	626	1 Rural	3.living with spouse and children	2 Poorer	4430.356934	4679.8105	1 FLHHMemberNameSel[1]	3 Somewhat satisfied	63	2 No			4 Cannot read or write		2 Hindu	.e	4 1 to 3 times a month	4 1 to 3 times a month	5 1 or more times a year	1 Very important	1 Caste, specify: DM012_caste	3 Other backward class (OBC)	.e	20 Others, please Specify DM014_other	bhojpuri	21	.e	0 No	0 No	0 No	0 No	0 No	0 No	0 No	0 No	0 No	0 No	0 No	0 No	0 No	0 No	0 No	0 No	0 No	0 No	0 No	0 No	1 Yes	9993
Andaman and Nicobar	2322	1 Rural	4.living with children and others	4 Richer	47.61837006	42.981167	5 FLHHMemberNameSel[5]	3 Somewhat satisfied	67	1 Yes	5	2 Primary Completed (Standard 5-7)	3 Can both read and write	3 Able to read whole sentence	2 Hindu	.e	1 Everyday	5 1 or more times a year	5 1 or more times a year	1 Very important	1 Caste, specify: DM012_caste	3 Other backward class (OBC)	.e	16 Tamil	.e	4	.e	0 No	0 No	0 No	1 Yes	0 No	0 No	0 No	0 No	0 No	0 No	0 No	0 No	0 No	0 No	0 No	0 No	0 No	0 No	0 No	0 No	0 No	6
Bihar	649	1 Rural	3.living with spouse and children	3 Middle	8590.618164	9074.3184	1 FLHHMemberNameSel[1]	3 Somewhat satisfied	74	2 No			4 Cannot read or write		3 Muslim	.e	1 Everyday	1 Everyday	4 1 to 3 times a month	1 Very important	1 Caste, specify: DM012_caste	4 None of them	.e	20 Others, please Specify DM014_other	surja puri	Apr-18	.e	0 No	0 No	0 No	1 Yes	0 No	0 No	0 No	0 No	0 No	0 No	0 No	0 No	0 No	0 No	0 No	0 No	0 No	1 Yes	0 No	0 No	0 No	9993
Karnataka	1956	2 Urban	3.living with spouse and children	3 Middle	1267.51123	3830.1658	1 FLHHMemberNameSel[1]	2 Very satisfied	45	1 Yes	7	2 Primary Completed (Standard 5-7)			2 Hindu	.e	2 More than once a week	2 More than once a week	5 1 or more times a year	1 Very important	1 Caste, specify: DM012_caste	2 Scheduled tribe	.e	16 Tamil	.e	17-May	.e	0 No	0 No	0 No	0 No	1 Yes	0 No	0 No	0 No	0 No	0 No	0 No	0 No	0 No	0 No	0 No	0 No	1 Yes	0 No	0 No	0 No	0 No	30
West Bengal	1166	2 Urban	3.living with spouse and children	3 Middle	9918.579102	8174.5479	1 FLHHMemberNameSel[1]	3 Somewhat satisfied	48	1 Yes	8	3 Middle Completed (Standard 8- 9)			2 Hindu	.e	1 Everyday	6 Not at all	6 Not at all	1 Very important	1 Caste, specify: DM012_caste	1 Scheduled caste	.e	2 Bengali	.e	21	.e	0 No	0 No	0 No	0 No	0 No	0 No	0 No	0 No	0 No	0 No	0 No	0 No	0 No	0 No	0 No	0 No	0 No	0 No	0 No	0 No	1 Yes	9993
Odisha	1323	1 Rural	2.living with spouse and/or others	2 Poorer	1026.259766	1063.7988	1 FLHHMemberNameSel[1]	1 Completely satisfied	77	1 Yes	3	1 Less than Primary (Standard 1-4)	3 Can both read and write	1 Cannot read at all	2 Hindu	.e	1 Everyday	3 Once a week	5 1 or more times a year	1 Very important	1 Caste, specify: DM012_caste	3 Other backward class (OBC)	.e	12 Oriya	.e	21	.e	0 No	0 No	0 No	0 No	0 No	0 No	0 No	0 No	0 No	0 No	0 No	0 No	0 No	0 No	0 No	0 No	0 No	0 No	0 No	0 No	1 Yes	77
Maharashtra	1759	1 Rural	3.living with spouse and children	4 Richer	6408.391602	7410.8062	1 FLHHMemberNameSel[1]	1 Completely satisfied	65	1 Yes	11	4 Secondary School/Matriculation completed			2 Hindu	.e	1 Everyday	1 Everyday	4 1 to 3 times a month	1 Very important	1 Caste, specify: DM012_caste	3 Other backward class (OBC)	.e	18 Urdu	.e	10-Apr	.e	0 No	0 No	0 No	1 Yes	0 No	0 No	0 No	0 No	0 No	1 Yes	0 No	0 No	0 No	0 No	0 No	0 No	0 No	0 No	0 No	0 No	0 No	9993
Jammu and Kashmir	35	1 Rural	3.living with spouse and children	5 Richest	1177.118408	1178.4692	1 FLHHMemberNameSel[1]	3 Somewhat satisfied	46	1 Yes	10	4 Secondary School/Matriculation completed			2 Hindu	.e	2 More than once a week	4 1 to 3 times a month	6 Not at all	1 Very important	1 Caste, specify: DM012_caste	1 Scheduled caste	.e	20 Others, please Specify DM014_other	dogri	13-18-4	.e	0 No	0 No	0 No	1 Yes	0 No	0 No	0 No	0 No	0 No	0 No	0 No	0 No	1 Yes	0 No	0 No	0 No	0 No	1 Yes	0 No	0 No	0 No	9993
Madhya Pradesh	1454	1 Rural	5.living with others only	4 Richer	2809.880127	3459.2781	8 FLHHMemberNameSel[8]	2 Very satisfied	58	1 Yes	12	5 Higher Secondary/Intermediate/Senior Secondary completed			2 Hindu	.e	1 Everyday	5 1 or more times a year	5 1 or more times a year	1 Very important	1 Caste, specify: DM012_caste	4 None of them	.e	4 Hindi	.e	21	.e	0 No	0 No	0 No	0 No	0 No	0 No	0 No	0 No	0 No	0 No	0 No	0 No	0 No	0 No	0 No	0 No	0 No	0 No	0 No	0 No	1 Yes	9993
Nagaland	856	2 Urban	3.living with spouse and children	2 Poorer	174.4550781	82.879944	1 FLHHMemberNameSel[1]	1 Completely satisfied	56	1 Yes	10	4 Secondary School/Matriculation completed			4 Christian	.e	1 Everyday	3 Once a week	5 1 or more times a year	1 Very important	2 Tribe, specify: DM012_tribe	2 Scheduled tribe	.e	20 Others, please Specify DM014_other	ao	20	assamese	0 No	0 No	0 No	0 No	0 No	0 No	0 No	0 No	0 No	0 No	0 No	0 No	0 No	0 No	0 No	0 No	0 No	0 No	0 No	1 Yes	0 No	9993
Jharkhand	1256	1 Rural	2.living with spouse and/or others	2 Poorer	800.8253784	838.77563	1 FLHHMemberNameSel[1]	2 Very satisfied	69	1 Yes	9	3 Middle Completed (Standard 8- 9)			2 Hindu	.e	5 1 or more times a year	6 Not at all	6 Not at all	1 Very important	1 Caste, specify: DM012_caste	3 Other backward class (OBC)	.e	2 Bengali	.e	4	.e	0 No	0 No	0 No	1 Yes	0 No	0 No	0 No	0 No	0 No	0 No	0 No	0 No	0 No	0 No	0 No	0 No	0 No	0 No	0 No	0 No	0 No	9993
West Bengal	1173	2 Urban	3.living with spouse and children	3 Middle	8174.856445	6737.4326	1 FLHHMemberNameSel[1]	2 Very satisfied	55	1 Yes	3	1 Less than Primary (Standard 1-4)	3 Can both read and write	3 Able to read whole sentence	2 Hindu	.e	1 Everyday	5 1 or more times a year	5 1 or more times a year	1 Very important	1 Caste, specify: DM012_caste	4 None of them	.e	2 Bengali	.e	4	.e	0 No	0 No	0 No	1 Yes	0 No	0 No	0 No	0 No	0 No	0 No	0 No	0 No	0 No	0 No	0 No	0 No	0 No	0 No	0 No	0 No	0 No	9993
Tripura	955	1 Rural	2.living with spouse and/or others	4 Richer	546.7758179	679.57166	1 FLHHMemberNameSel[1]	4 Not very satisfied	58	1 Yes	2	1 Less than Primary (Standard 1-4)	3 Can both read and write	2 Able to read only part of sentence	2 Hindu	.e	6 Not at all	6 Not at all	6 Not at all	1 Very important	1 Caste, specify: DM012_caste	3 Other backward class (OBC)	.e	2 Bengali	.e	21	.e	0 No	0 No	0 No	0 No	0 No	0 No	0 No	0 No	0 No	0 No	0 No	0 No	0 No	0 No	0 No	0 No	0 No	0 No	0 No	0 No	1 Yes	40
Odisha	1370	1 Rural	3.living with spouse and children	2 Poorer	3079.489746	3192.1328	1 FLHHMemberNameSel[1]	3 Somewhat satisfied	57	1 Yes	6	2 Primary Completed (Standard 5-7)			2 Hindu	.e	4 1 to 3 times a month	5 1 or more times a year	5 1 or more times a year	1 Very important	1 Caste, specify: DM012_caste	3 Other backward class (OBC)	.e	12 Oriya	.e	21	.e	0 No	0 No	0 No	0 No	0 No	0 No	0 No	0 No	0 No	0 No	0 No	0 No	0 No	0 No	0 No	0 No	0 No	0 No	0 No	0 No	1 Yes	9993
Assam	1042	1 Rural	3.living with spouse and children	3 Middle	1628.951782	1907.0682	1 FLHHMemberNameSel[1]	3 Somewhat satisfied	49	1 Yes	12	5 Higher Secondary/Intermediate/Senior Secondary completed			2 Hindu	.e	3 Once a week	4 1 to 3 times a month	5 1 or more times a year	2 Somewhat important	1 Caste, specify: DM012_caste	3 Other backward class (OBC)	.e	1 Assamese	.e	4	.e	0 No	0 No	0 No	1 Yes	0 No	0 No	0 No	0 No	0 No	0 No	0 No	0 No	0 No	0 No	0 No	0 No	0 No	0 No	0 No	0 No	0 No	9993
Jharkhand	1241	1 Rural	3.living with spouse and children	2 Poorer	1842.685791	1930.0087	1 FLHHMemberNameSel[1]	2 Very satisfied	51	2 No			4 Cannot read or write		2 Hindu	.e	1 Everyday	5 1 or more times a year	6 Not at all	1 Very important	1 Caste, specify: DM012_caste	1 Scheduled caste	.e	4 Hindi	.e	20	khortha	0 No	0 No	0 No	0 No	0 No	0 No	0 No	0 No	0 No	0 No	0 No	0 No	0 No	0 No	0 No	0 No	0 No	0 No	0 No	1 Yes	0 No	9993
Rajasthan	399	1 Rural	3.living with spouse and children	4 Richer	6269.640625	5707.9033	1 FLHHMemberNameSel[1]	1 Completely satisfied	48	1 Yes	17	8 Post-graduate degree or (M.A., M.Sc., M. Com.) above (M.Phil, Ph.D., Post-Doc) completed			2 Hindu	.e	1 Everyday	4 1 to 3 times a month	6 Not at all	1 Very important	2 Tribe, specify: DM012_tribe	2 Scheduled tribe	.e	14 Rajasthani	.e	4	.e	0 No	0 No	0 No	1 Yes	0 No	0 No	0 No	0 No	0 No	0 No	0 No	0 No	0 No	0 No	0 No	0 No	0 No	0 No	0 No	0 No	0 No	9993
Himachal Pradesh	89	1 Rural	3.living with spouse and children	1 Poorest	1015.714172	1058.5074	1 FLHHMemberNameSel[1]	2 Very satisfied	72	1 Yes	7	2 Primary Completed (Standard 5-7)			2 Hindu	.e	1 Everyday	6 Not at all	6 Not at all	2 Somewhat important	1 Caste, specify: DM012_caste	4 None of them	.e	4 Hindi	.e	21	.e	0 No	0 No	0 No	0 No	0 No	0 No	0 No	0 No	0 No	0 No	0 No	0 No	0 No	0 No	0 No	0 No	0 No	0 No	0 No	0 No	1 Yes	9993
Bihar	702	1 Rural	3.living with spouse and children	2 Poorer	2882.936035	3045.2615	1 FLHHMemberNameSel[1]	3 Somewhat satisfied	47	2 No			4 Cannot read or write		2 Hindu	.e	6 Not at all	4 1 to 3 times a month	3 Once a week	1 Very important	1 Caste, specify: DM012_caste	3 Other backward class (OBC)	.e	20 Others, please Specify DM014_other	angika	4	.e	0 No	0 No	0 No	1 Yes	0 No	0 No	0 No	0 No	0 No	0 No	0 No	0 No	0 No	0 No	0 No	0 No	0 No	0 No	0 No	0 No	0 No	9993
Himachal Pradesh	97	2 Urban	3.living with spouse and children	3 Middle	789.0131836	355.08044	1 FLHHMemberNameSel[1]	2 Very satisfied	45	1 Yes	8	3 Middle Completed (Standard 8- 9)			2 Hindu	.e	4 1 to 3 times a month	3 Once a week	2 More than once a week	1 Very important	1 Caste, specify: DM012_caste	4 None of them	.e	4 Hindi	.e	21	.e	0 No	0 No	0 No	0 No	0 No	0 No	0 No	0 No	0 No	0 No	0 No	0 No	0 No	0 No	0 No	0 No	0 No	0 No	0 No	0 No	1 Yes	9993
Andhra Pradesh	1881	2 Urban	3.living with spouse and children	4 Richer	4955.456055	3651.9282	1 FLHHMemberNameSel[1]	2 Very satisfied	61	1 Yes	7	2 Primary Completed (Standard 5-7)			2 Hindu	.e	1 Everyday	5 1 or more times a year	6 Not at all	1 Very important	1 Caste, specify: DM012_caste	3 Other backward class (OBC)	.e	17 Telugu	.e	21	.e	0 No	0 No	0 No	0 No	0 No	0 No	0 No	0 No	0 No	0 No	0 No	0 No	0 No	0 No	0 No	0 No	0 No	0 No	0 No	0 No	1 Yes	9993
Delhi	359	2 Urban	3.living with spouse and children	2 Poorer	2528.757568	1948.0402	1 FLHHMemberNameSel[1]	3 Somewhat satisfied	46	1 Yes	8	3 Middle Completed (Standard 8- 9)			2 Hindu	.e	1 Everyday	5 1 or more times a year	5 1 or more times a year	1 Very important	1 Caste, specify: DM012_caste	1 Scheduled caste	.e	4 Hindi	.e	21	.e	0 No	0 No	0 No	0 No	0 No	0 No	0 No	0 No	0 No	0 No	0 No	0 No	0 No	0 No	0 No	0 No	0 No	0 No	0 No	0 No	1 Yes	15
Tamil Nadu	2186	1 Rural	2.living with spouse and/or others	4 Richer	10428.07324	12177.944	1 FLHHMemberNameSel[1]	2 Very satisfied	70	2 No			4 Cannot read or write		2 Hindu	.e	4 1 to 3 times a month	5 1 or more times a year	5 1 or more times a year	1 Very important	1 Caste, specify: DM012_caste	3 Other backward class (OBC)	.e	16 Tamil	.e	17	.e	0 No	0 No	0 No	0 No	0 No	0 No	0 No	0 No	0 No	0 No	0 No	0 No	0 No	0 No	0 No	0 No	1 Yes	0 No	0 No	0 No	0 No	9993
Uttarakhand	248	1 Rural	2.living with spouse and/or others	4 Richer	1319.210938	1232.9822	1 FLHHMemberNameSel[1]	4 Not very satisfied	66	1 Yes	9	3 Middle Completed (Standard 8- 9)			2 Hindu	.e	1 Everyday	3 Once a week	3 Once a week	1 Very important	1 Caste, specify: DM012_caste	4 None of them	.e	4 Hindi	.e	21	.e	0 No	0 No	0 No	0 No	0 No	0 No	0 No	0 No	0 No	0 No	0 No	0 No	0 No	0 No	0 No	0 No	0 No	0 No	0 No	0 No	1 Yes	4
Karnataka	1911	1 Rural	2.living with spouse and/or others	5 Richest	3288.581299	3527.071	1 FLHHMemberNameSel[1]	4 Not very satisfied	63	1 Yes	11	4 Secondary School/Matriculation completed			2 Hindu	.e	1 Everyday	1 Everyday	6 Not at all	1 Very important	1 Caste, specify: DM012_caste	3 Other backward class (OBC)	.e	5 Kannada	.e	21	.e	0 No	0 No	0 No	0 No	0 No	0 No	0 No	0 No	0 No	0 No	0 No	0 No	0 No	0 No	0 No	0 No	0 No	0 No	0 No	0 No	1 Yes	30
Assam	1068	1 Rural	3.living with spouse and children	1 Poorest	2821.854492	3303.6392	2 FLHHMemberNameSel[2]	3 Somewhat satisfied	50	1 Yes	10	4 Secondary School/Matriculation completed			2 Hindu	.e	3 Once a week	3 Once a week	5 1 or more times a year	2 Somewhat important	1 Caste, specify: DM012_caste	4 None of them	.e	2 Bengali	.e	21	.e	0 No	0 No	0 No	0 No	0 No	0 No	0 No	0 No	0 No	0 No	0 No	0 No	0 No	0 No	0 No	0 No	0 No	0 No	0 No	0 No	1 Yes	9993
Andaman and Nicobar	2332	2 Urban	1.living alone	5 Richest	15.84182644	2.6155763	1 FLHHMemberNameSel[1]	2 Very satisfied	51	1 Yes	17	7 Graduate degree (B.A., B.Sc., B. Com.) completed			2 Hindu	.e	1 Everyday	6 Not at all	6 Not at all	1 Very important	1 Caste, specify: DM012_caste	4 None of them	.e	2 Bengali	.e	Apr-19	.e	0 No	0 No	0 No	1 Yes	0 No	0 No	0 No	0 No	0 No	0 No	0 No	0 No	0 No	0 No	0 No	0 No	0 No	0 No	1 Yes	0 No	0 No	9993
Uttar Pradesh	536	1 Rural	3.living with spouse and children	1 Poorest	8963.364258	7253.564	10 FLHHMemberNameSel[10]	3 Somewhat satisfied	80	2 No			4 Cannot read or write		3 Muslim	.e	1 Everyday	1 Everyday	6 Not at all	1 Very important	1 Caste, specify: DM012_caste	3 Other backward class (OBC)	.e	4 Hindi	.e	21	.e	0 No	0 No	0 No	0 No	0 No	0 No	0 No	0 No	0 No	0 No	0 No	0 No	0 No	0 No	0 No	0 No	0 No	0 No	0 No	0 No	1 Yes	80
Rajasthan	422	1 Rural	3.living with spouse and children	4 Richer	7467.975586	6798.8716	4 FLHHMemberNameSel[4]	2 Very satisfied	65	1 Yes	7	2 Primary Completed (Standard 5-7)			2 Hindu	.e	1 Everyday	2 More than once a week	5 1 or more times a year	1 Very important	1 Caste, specify: DM012_caste	3 Other backward class (OBC)	.e	14 Rajasthani	.e	4	.e	0 No	0 No	0 No	1 Yes	0 No	0 No	0 No	0 No	0 No	0 No	0 No	0 No	0 No	0 No	0 No	0 No	0 No	0 No	0 No	0 No	0 No	9993
Chhatisgarh	1403	1 Rural	3.living with spouse and children	3 Middle	2022.84375	1916.864	1 FLHHMemberNameSel[1]	1 Completely satisfied	47	1 Yes	5	2 Primary Completed (Standard 5-7)	3 Can both read and write	3 Able to read whole sentence	2 Hindu	.e	2 More than once a week	5 1 or more times a year	5 1 or more times a year	1 Very important	1 Caste, specify: DM012_caste	3 Other backward class (OBC)	.e	4 Hindi	.e	21	.e	0 No	0 No	0 No	0 No	0 No	0 No	0 No	0 No	0 No	0 No	0 No	0 No	0 No	0 No	0 No	0 No	0 No	0 No	0 No	0 No	1 Yes	9993
West Bengal	1169	2 Urban	3.living with spouse and children	4 Richer	7897.291016	6508.6724	1 FLHHMemberNameSel[1]	1 Completely satisfied	47	1 Yes	10	4 Secondary School/Matriculation completed			2 Hindu	.e	3 Once a week	4 1 to 3 times a month	4 1 to 3 times a month	1 Very important	1 Caste, specify: DM012_caste	4 None of them	.e	2 Bengali	.e	19-Apr	.e	0 No	0 No	0 No	1 Yes	0 No	0 No	0 No	0 No	0 No	0 No	0 No	0 No	0 No	0 No	0 No	0 No	0 No	0 No	1 Yes	0 No	0 No	9993
Uttar Pradesh	545	1 Rural	2.living with spouse and/or others	4 Richer	7801.978516	6313.7173	1 FLHHMemberNameSel[1]	3 Somewhat satisfied	75	2 No			4 Cannot read or write		2 Hindu	.e	4 1 to 3 times a month	5 1 or more times a year	6 Not at all	1 Very important	1 Caste, specify: DM012_caste	3 Other backward class (OBC)	.e	4 Hindi	.e	21	.e	0 No	0 No	0 No	0 No	0 No	0 No	0 No	0 No	0 No	0 No	0 No	0 No	0 No	0 No	0 No	0 No	0 No	0 No	0 No	0 No	1 Yes	9993
Bihar	642	1 Rural	2.living with spouse and/or others	5 Richest	3243.127686	3425.7341	1 FLHHMemberNameSel[1]	1 Completely satisfied	53	1 Yes	15	7 Graduate degree (B.A., B.Sc., B. Com.) completed			2 Hindu	.e	1 Everyday	4 1 to 3 times a month	5 1 or more times a year	1 Very important	1 Caste, specify: DM012_caste	4 None of them	.e	4 Hindi	.e	20	maithili	0 No	0 No	0 No	0 No	0 No	0 No	0 No	0 No	0 No	0 No	0 No	0 No	0 No	0 No	0 No	0 No	0 No	0 No	0 No	1 Yes	0 No	9993
Maharashtra	1751	1 Rural	3.living with spouse and children	1 Poorest	5069.570801	5862.5645	2 FLHHMemberNameSel[2]	1 Completely satisfied	54	1 Yes	6	2 Primary Completed (Standard 5-7)			2 Hindu	.e	1 Everyday	3 Once a week	4 1 to 3 times a month	1 Very important	1 Caste, specify: DM012_caste	3 Other backward class (OBC)	.e	7 Konkani	.e	21	.e	0 No	0 No	0 No	0 No	0 No	0 No	0 No	0 No	0 No	0 No	0 No	0 No	0 No	0 No	0 No	0 No	0 No	0 No	0 No	0 No	1 Yes	9993
Maharashtra	1797	2 Urban	4.living with children and others	5 Richest	3040.168945	3293.5071	1 FLHHMemberNameSel[1]	3 Somewhat satisfied	61	1 Yes	10	3 Middle Completed (Standard 8- 9)			2 Hindu	.e	2 More than once a week	2 More than once a week	6 Not at all	1 Very important	1 Caste, specify: DM012_caste	4 None of them	.e	10 Marathi	.e	4	.e	0 No	0 No	0 No	1 Yes	0 No	0 No	0 No	0 No	0 No	0 No	0 No	0 No	0 No	0 No	0 No	0 No	0 No	0 No	0 No	0 No	0 No	30
Telangana	2391	1 Rural	3.living with spouse and children	3 Middle	3582.655518	3316.8196	1 FLHHMemberNameSel[1]	3 Somewhat satisfied	54	2 No			4 Cannot read or write		2 Hindu	.e	3 Once a week	6 Not at all	6 Not at all	2 Somewhat important	2 Tribe, specify: DM012_tribe	2 Scheduled tribe	.e	17 Telugu	.e	21	.e	0 No	0 No	0 No	0 No	0 No	0 No	0 No	0 No	0 No	0 No	0 No	0 No	0 No	0 No	0 No	0 No	0 No	0 No	0 No	0 No	1 Yes	9993
Nagaland	840	1 Rural	3.living with spouse and children	3 Middle	152.6022949	144.99522	1 FLHHMemberNameSel[1]	1 Completely satisfied	54	2 No			4 Cannot read or write		4 Christian	.e	1 Everyday	3 Once a week	5 1 or more times a year	1 Very important	2 Tribe, specify: DM012_tribe	2 Scheduled tribe	.e	20 Others, please Specify DM014_other	lotha	20	lotha	0 No	0 No	0 No	0 No	0 No	0 No	0 No	0 No	0 No	0 No	0 No	0 No	0 No	0 No	0 No	0 No	0 No	0 No	0 No	1 Yes	0 No	9993
Rajasthan	456	2 Urban	2.living with spouse and/or others	3 Middle	4312.734863	3481.5354	1 FLHHMemberNameSel[1]	3 Somewhat satisfied	60	1 Yes	10	4 Secondary School/Matriculation completed			2 Hindu	.e	1 Everyday	1 Everyday	6 Not at all	1 Very important	1 Caste, specify: DM012_caste	4 None of them	.e	4 Hindi	.e	14-20	assamese	0 No	0 No	0 No	0 No	0 No	0 No	0 No	0 No	0 No	0 No	0 No	0 No	0 No	1 Yes	0 No	0 No	0 No	0 No	0 No	1 Yes	0 No	35
Arunachal Pradesh	793	1 Rural	3.living with spouse and children	5 Richest	161.9477844	373.5975	1 FLHHMemberNameSel[1]	3 Somewhat satisfied	47	1 Yes	9	3 Middle Completed (Standard 8- 9)			10 Other please specify DM010_other	donyipolo	5 1 or more times a year	5 1 or more times a year	5 1 or more times a year	1 Very important	2 Tribe, specify: DM012_tribe	2 Scheduled tribe	.e	20 Others, please Specify DM014_other	adibashi	4	.e	0 No	0 No	0 No	1 Yes	0 No	0 No	0 No	0 No	0 No	0 No	0 No	0 No	0 No	0 No	0 No	0 No	0 No	0 No	0 No	0 No	0 No	14
Rajasthan	442	1 Rural	3.living with spouse and children	2 Poorer	8172.795898	7440.5425	1 FLHHMemberNameSel[1]	2 Very satisfied	63	2 No			4 Cannot read or write		2 Hindu	.e	3 Once a week	1 Everyday	5 1 or more times a year	1 Very important	2 Tribe, specify: DM012_tribe	2 Scheduled tribe	.e	14 Rajasthani	.e	21	.e	0 No	0 No	0 No	0 No	0 No	0 No	0 No	0 No	0 No	0 No	0 No	0 No	0 No	0 No	0 No	0 No	0 No	0 No	0 No	0 No	1 Yes	9993
Uttarakhand	247	1 Rural	2.living with spouse and/or others	5 Richest	1332.266724	1245.1846	1 FLHHMemberNameSel[1]	1 Completely satisfied	54	1 Yes	5	2 Primary Completed (Standard 5-7)	3 Can both read and write	2 Able to read only part of sentence	2 Hindu	.e	3 Once a week	5 1 or more times a year	6 Not at all	1 Very important	2 Tribe, specify: DM012_tribe	2 Scheduled tribe	.e	4 Hindi	.e	21	.e	0 No	0 No	0 No	0 No	0 No	0 No	0 No	0 No	0 No	0 No	0 No	0 No	0 No	0 No	0 No	0 No	0 No	0 No	0 No	0 No	1 Yes	9993
Maharashtra	1774	2 Urban	3.living with spouse and children	2 Poorer	5670.874023	6143.4297	1 FLHHMemberNameSel[1]	1 Completely satisfied	65	1 Yes	8	3 Middle Completed (Standard 8- 9)			2 Hindu	.e	3 Once a week	3 Once a week	3 Once a week	1 Very important	3 No Caste/Tribe			10 Marathi	.e	21	.e	0 No	0 No	0 No	0 No	0 No	0 No	0 No	0 No	0 No	0 No	0 No	0 No	0 No	0 No	0 No	0 No	0 No	0 No	0 No	0 No	1 Yes	9993
Meghalaya	987	1 Rural	3.living with spouse and children	1 Poorest	151.7828064	167.76767	1 FLHHMemberNameSel[1]	3 Somewhat satisfied	47	1 Yes	5	2 Primary Completed (Standard 5-7)	3 Can both read and write	3 Able to read whole sentence	2 Hindu	.e	1 Everyday	5 1 or more times a year	5 1 or more times a year	1 Very important	1 Caste, specify: DM012_caste	1 Scheduled caste	.e	20 Others, please Specify DM014_other	boro	20	garhwali	0 No	0 No	0 No	0 No	0 No	0 No	0 No	0 No	0 No	0 No	0 No	0 No	0 No	0 No	0 No	0 No	0 No	0 No	0 No	1 Yes	0 No	.r
Delhi	363	2 Urban	2.living with spouse and/or others	4 Richer	2199.611572	1694.481	1 FLHHMemberNameSel[1]	4 Not very satisfied	60	1 Yes	18	8 Post-graduate degree or (M.A., M.Sc., M. Com.) above (M.Phil, Ph.D., Post-Doc) completed			2 Hindu	.e	1 Everyday	3 Once a week	4 1 to 3 times a month	1 Very important	1 Caste, specify: DM012_caste	1 Scheduled caste	.e	4 Hindi	.e	21	.e	0 No	0 No	0 No	0 No	0 No	0 No	0 No	0 No	0 No	0 No	0 No	0 No	0 No	0 No	0 No	0 No	0 No	0 No	0 No	0 No	1 Yes	33
West Bengal	1111	1 Rural	2.living with spouse and/or others	4 Richer	6096.5625	7828.4546	1 FLHHMemberNameSel[1]	5 Not at all satisfied	61	2 No			4 Cannot read or write		2 Hindu	.e	1 Everyday	6 Not at all	4 1 to 3 times a month	1 Very important	1 Caste, specify: DM012_caste	1 Scheduled caste	.e	2 Bengali	.e	21	.e	0 No	0 No	0 No	0 No	0 No	0 No	0 No	0 No	0 No	0 No	0 No	0 No	0 No	0 No	0 No	0 No	0 No	0 No	0 No	0 No	1 Yes	9993
Telangana	2357	1 Rural	2.living with spouse and/or others	1 Poorest	2437.391113	2256.5347	1 FLHHMemberNameSel[1]	2 Very satisfied	68	1 Yes	4	1 Less than Primary (Standard 1-4)	2 Can write only		2 Hindu	.e	5 1 or more times a year	5 1 or more times a year	6 Not at all	1 Very important	1 Caste, specify: DM012_caste	3 Other backward class (OBC)	.e	17 Telugu	.e	21	.e	0 No	0 No	0 No	0 No	0 No	0 No	0 No	0 No	0 No	0 No	0 No	0 No	0 No	0 No	0 No	0 No	0 No	0 No	0 No	0 No	1 Yes	9993
Haryana	301	1 Rural	3.living with spouse and children	2 Poorer	3117.658691	4138.8735	1 FLHHMemberNameSel[1]	2 Very satisfied	55	1 Yes	5	2 Primary Completed (Standard 5-7)	3 Can both read and write	3 Able to read whole sentence	2 Hindu	.e	2 More than once a week	2 More than once a week	5 1 or more times a year	1 Very important	1 Caste, specify: DM012_caste	3 Other backward class (OBC)	.e	4 Hindi	.e	21	.e	0 No	0 No	0 No	0 No	0 No	0 No	0 No	0 No	0 No	0 No	0 No	0 No	0 No	0 No	0 No	0 No	0 No	0 No	0 No	0 No	1 Yes	9993
Jharkhand	1274	1 Rural	5.living with others only	1 Poorest	2775.458984	2906.9851	1 FLHHMemberNameSel[1]	3 Somewhat satisfied	73	2 No			4 Cannot read or write		2 Hindu	.e	5 1 or more times a year	6 Not at all	6 Not at all	1 Very important	1 Caste, specify: DM012_caste	3 Other backward class (OBC)	.e	4 Hindi	.e	2	.e	0 No	1 Yes	0 No	0 No	0 No	0 No	0 No	0 No	0 No	0 No	0 No	0 No	0 No	0 No	0 No	0 No	0 No	0 No	0 No	0 No	0 No	9993
Assam	1085	1 Rural	3.living with spouse and children	3 Middle	4170.716309	4882.7969	1 FLHHMemberNameSel[1]	3 Somewhat satisfied	49	1 Yes	6	2 Primary Completed (Standard 5-7)			2 Hindu	.e	4 1 to 3 times a month	4 1 to 3 times a month	4 1 to 3 times a month	1 Very important	1 Caste, specify: DM012_caste	3 Other backward class (OBC)	.e	1 Assamese	.e	21	.e	0 No	0 No	0 No	0 No	0 No	0 No	0 No	0 No	0 No	0 No	0 No	0 No	0 No	0 No	0 No	0 No	0 No	0 No	0 No	0 No	1 Yes	9993
Lakshadweep	2054	2 Urban	3.living with spouse and children	1 Poorest	17.02276421	1.1605527	2 FLHHMemberNameSel[2]	2 Very satisfied	59	1 Yes	10	4 Secondary School/Matriculation completed			3 Muslim	.e	1 Everyday	3 Once a week	3 Once a week	1 Very important	1 Caste, specify: DM012_caste	2 Scheduled tribe	.e	8 Malayalam	.e	20	jeseri	0 No	0 No	0 No	0 No	0 No	0 No	0 No	0 No	0 No	0 No	0 No	0 No	0 No	0 No	0 No	0 No	0 No	0 No	0 No	1 Yes	0 No	9993
Andhra Pradesh	1853	1 Rural	1.living alone	5 Richest	1645.106812	1502.3218	1 FLHHMemberNameSel[1]	2 Very satisfied	61	2 No			4 Cannot read or write		2 Hindu	.e	2 More than once a week	3 Once a week	3 Once a week	2 Somewhat important	1 Caste, specify: DM012_caste	1 Scheduled caste	.e	17 Telugu	.e	21	.e	0 No	0 No	0 No	0 No	0 No	0 No	0 No	0 No	0 No	0 No	0 No	0 No	0 No	0 No	0 No	0 No	0 No	0 No	0 No	0 No	1 Yes	9993
Rajasthan	388	1 Rural	3.living with spouse and children	2 Poorer	7243.149902	6594.1895	1 FLHHMemberNameSel[1]	3 Somewhat satisfied	51	1 Yes	5	2 Primary Completed (Standard 5-7)	3 Can both read and write	3 Able to read whole sentence	5 Sikh	.e	1 Everyday	3 Once a week	4 1 to 3 times a month	1 Very important	1 Caste, specify: DM012_caste	3 Other backward class (OBC)	.e	13 Punjabi	.e	14	.e	0 No	0 No	0 No	0 No	0 No	0 No	0 No	0 No	0 No	0 No	0 No	0 No	0 No	1 Yes	0 No	0 No	0 No	0 No	0 No	0 No	0 No	4
Himachal Pradesh	54	1 Rural	3.living with spouse and children	2 Poorer	758.3127441	790.26141	1 FLHHMemberNameSel[1]	2 Very satisfied	63	2 No			4 Cannot read or write		2 Hindu	.e	3 Once a week	5 1 or more times a year	5 1 or more times a year	1 Very important	1 Caste, specify: DM012_caste	1 Scheduled caste	.e	4 Hindi	.e	13-20	haryanavi	0 No	0 No	0 No	0 No	0 No	0 No	0 No	0 No	0 No	0 No	0 No	0 No	1 Yes	0 No	0 No	0 No	0 No	0 No	0 No	1 Yes	0 No	9993
West Bengal	1181	2 Urban	3.living with spouse and children	2 Poorer	10274.97656	8468.2783	1 FLHHMemberNameSel[1]	3 Somewhat satisfied	47	1 Yes	9	3 Middle Completed (Standard 8- 9)			2 Hindu	.e	1 Everyday	5 1 or more times a year	5 1 or more times a year	2 Somewhat important	1 Caste, specify: DM012_caste	3 Other backward class (OBC)	.e	2 Bengali	.e	4	.e	0 No	0 No	0 No	1 Yes	0 No	0 No	0 No	0 No	0 No	0 No	0 No	0 No	0 No	0 No	0 No	0 No	0 No	0 No	0 No	0 No	0 No	9993
Gujarat	1613	2 Urban	3.living with spouse and children	2 Poorer	1217.417358	1588.0291	1 FLHHMemberNameSel[1]	2 Very satisfied	60	2 No			4 Cannot read or write		2 Hindu	.e	1 Everyday	5 1 or more times a year	5 1 or more times a year	1 Very important	1 Caste, specify: DM012_caste	3 Other backward class (OBC)	.e	4 Hindi	.e	21	.e	0 No	0 No	0 No	0 No	0 No	0 No	0 No	0 No	0 No	0 No	0 No	0 No	0 No	0 No	0 No	0 No	0 No	0 No	0 No	0 No	1 Yes	9993
Odisha	1372	1 Rural	2.living with spouse and/or others	2 Poorer	2977.665771	3086.5842	1 FLHHMemberNameSel[1]	3 Somewhat satisfied	59	1 Yes	1	1 Less than Primary (Standard 1-4)	4 Cannot read or write		2 Hindu	.e	5 1 or more times a year	5 1 or more times a year	6 Not at all	1 Very important	1 Caste, specify: DM012_caste	3 Other backward class (OBC)	.e	12 Oriya	.e	21	.e	0 No	0 No	0 No	0 No	0 No	0 No	0 No	0 No	0 No	0 No	0 No	0 No	0 No	0 No	0 No	0 No	0 No	0 No	0 No	0 No	1 Yes	9993
Telangana	2357	1 Rural	2.living with spouse and/or others	4 Richer	2437.391113	2256.5347	1 FLHHMemberNameSel[1]	2 Very satisfied	70	2 No			4 Cannot read or write		2 Hindu	.e	5 1 or more times a year	6 Not at all	6 Not at all	2 Somewhat important	1 Caste, specify: DM012_caste	3 Other backward class (OBC)	.e	17 Telugu	.e	21	.e	0 No	0 No	0 No	0 No	0 No	0 No	0 No	0 No	0 No	0 No	0 No	0 No	0 No	0 No	0 No	0 No	0 No	0 No	0 No	0 No	1 Yes	9993
Bihar	683	1 Rural	3.living with spouse and children	2 Poorer	5090.403809	5377.0225	1 FLHHMemberNameSel[1]	2 Very satisfied	72	1 Yes	9	3 Middle Completed (Standard 8- 9)			2 Hindu	.e	4 1 to 3 times a month	5 1 or more times a year	5 1 or more times a year	1 Very important	1 Caste, specify: DM012_caste	3 Other backward class (OBC)	.e	4 Hindi	.e	21	.e	0 No	0 No	0 No	0 No	0 No	0 No	0 No	0 No	0 No	0 No	0 No	0 No	0 No	0 No	0 No	0 No	0 No	0 No	0 No	0 No	1 Yes	9993
West Bengal	1214	2 Urban	2.living with spouse and/or others	5 Richest	531.2498169	437.83762	1 FLHHMemberNameSel[1]	3 Somewhat satisfied	58	2 No			4 Cannot read or write		2 Hindu	.e	4 1 to 3 times a month	5 1 or more times a year	5 1 or more times a year	1 Very important	1 Caste, specify: DM012_caste	4 None of them	.e	2 Bengali	.e	21	.e	0 No	0 No	0 No	0 No	0 No	0 No	0 No	0 No	0 No	0 No	0 No	0 No	0 No	0 No	0 No	0 No	0 No	0 No	0 No	0 No	1 Yes	20
Himachal Pradesh	100	2 Urban	3.living with spouse and children	2 Poorer	1967.858154	885.59735	1 FLHHMemberNameSel[1]	3 Somewhat satisfied	48	2 No			4 Cannot read or write		2 Hindu	.e	1 Everyday	4 1 to 3 times a month	6 Not at all	1 Very important	1 Caste, specify: DM012_caste	4 None of them	.e	3 Gujarati	.e	Apr-13	.e	0 No	0 No	0 No	1 Yes	0 No	0 No	0 No	0 No	0 No	0 No	0 No	0 No	1 Yes	0 No	0 No	0 No	0 No	0 No	0 No	0 No	0 No	19
Nagaland	843	1 Rural	2.living with spouse and/or others	2 Poorer	179.5549927	170.60435	1 FLHHMemberNameSel[1]	3 Somewhat satisfied	75	2 No			4 Cannot read or write		4 Christian	.e	1 Everyday	4 1 to 3 times a month	4 1 to 3 times a month	1 Very important	2 Tribe, specify: DM012_tribe	2 Scheduled tribe	.e	20 Others, please Specify DM014_other	yimchung	20	assamese	0 No	0 No	0 No	0 No	0 No	0 No	0 No	0 No	0 No	0 No	0 No	0 No	0 No	0 No	0 No	0 No	0 No	0 No	0 No	1 Yes	0 No	9993
Gujarat	1627	2 Urban	3.living with spouse and children	1 Poorest	4771.525879	6224.0952	1 FLHHMemberNameSel[1]	1 Completely satisfied	50	1 Yes	9	3 Middle Completed (Standard 8- 9)			2 Hindu	.e	1 Everyday	1 Everyday	5 1 or more times a year	1 Very important	1 Caste, specify: DM012_caste	3 Other backward class (OBC)	.e	3 Gujarati	.e	4	.e	0 No	0 No	0 No	1 Yes	0 No	0 No	0 No	0 No	0 No	0 No	0 No	0 No	0 No	0 No	0 No	0 No	0 No	0 No	0 No	0 No	0 No	3
Odisha	1347	1 Rural	3.living with spouse and children	3 Middle	3209.214111	3326.6023	1 FLHHMemberNameSel[1]	2 Very satisfied	55	2 No			4 Cannot read or write		2 Hindu	.e	1 Everyday	1 Everyday	5 1 or more times a year	1 Very important	1 Caste, specify: DM012_caste	3 Other backward class (OBC)	.e	12 Oriya	.e	21	.e	0 No	0 No	0 No	0 No	0 No	0 No	0 No	0 No	0 No	0 No	0 No	0 No	0 No	0 No	0 No	0 No	0 No	0 No	0 No	0 No	1 Yes	9993
Odisha	1369	1 Rural	3.living with spouse and children	1 Poorest	3104.252441	3217.8013	1 FLHHMemberNameSel[1]	3 Somewhat satisfied	65	2 No			4 Cannot read or write		2 Hindu	.e	1 Everyday	6 Not at all	6 Not at all	1 Very important	1 Caste, specify: DM012_caste	1 Scheduled caste	.e	12 Oriya	.e	21	.e	0 No	0 No	0 No	0 No	0 No	0 No	0 No	0 No	0 No	0 No	0 No	0 No	0 No	0 No	0 No	0 No	0 No	0 No	0 No	0 No	1 Yes	38
Delhi	346	2 Urban	3.living with spouse and children	2 Poorer	2655.911377	2045.9937	2 FLHHMemberNameSel[2]	3 Somewhat satisfied	50	1 Yes	10	4 Secondary School/Matriculation completed			2 Hindu	.e	1 Everyday	5 1 or more times a year	5 1 or more times a year	1 Very important	1 Caste, specify: DM012_caste	4 None of them	.e	4 Hindi	.e	21	.e	0 No	0 No	0 No	0 No	0 No	0 No	0 No	0 No	0 No	0 No	0 No	0 No	0 No	0 No	0 No	0 No	0 No	0 No	0 No	0 No	1 Yes	35
Nagaland	843	1 Rural	2.living with spouse and/or others	2 Poorer	363.1000671	344.99991	1 FLHHMemberNameSel[1]	3 Somewhat satisfied	77	2 No			4 Cannot read or write		4 Christian	.e	1 Everyday	3 Once a week	4 1 to 3 times a month	1 Very important	2 Tribe, specify: DM012_tribe	2 Scheduled tribe	.e	20 Others, please Specify DM014_other	yimchung	20	assamese	0 No	0 No	0 No	0 No	0 No	0 No	0 No	0 No	0 No	0 No	0 No	0 No	0 No	0 No	0 No	0 No	0 No	0 No	0 No	1 Yes	0 No	9993
Jharkhand	1283	1 Rural	3.living with spouse and children	3 Middle	5143.74707	5387.5039	1 FLHHMemberNameSel[1]	4 Not very satisfied	65	1 Yes	10	4 Secondary School/Matriculation completed			2 Hindu	.e	3 Once a week	6 Not at all	5 1 or more times a year	1 Very important	1 Caste, specify: DM012_caste	4 None of them	.e	4 Hindi	.e	20	khortha	0 No	0 No	0 No	0 No	0 No	0 No	0 No	0 No	0 No	0 No	0 No	0 No	0 No	0 No	0 No	0 No	0 No	0 No	0 No	1 Yes	0 No	9993
Meghalaya	1025	2 Urban	3.living with spouse and children	4 Richer	503.9305725	429.07367	1 FLHHMemberNameSel[1]	1 Completely satisfied	51	1 Yes	15	7 Graduate degree (B.A., B.Sc., B. Com.) completed			10 Other please specify DM010_other	niam tynrai	3 Once a week	5 1 or more times a year	5 1 or more times a year	1 Very important	2 Tribe, specify: DM012_tribe	2 Scheduled tribe	.e	20 Others, please Specify DM014_other	khasi	19-Apr	.e	0 No	0 No	0 No	1 Yes	0 No	0 No	0 No	0 No	0 No	0 No	0 No	0 No	0 No	0 No	0 No	0 No	0 No	0 No	1 Yes	0 No	0 No	14
Kerala	2144	2 Urban	3.living with spouse and children	2 Poorer	2463.199707	2421.9775	1 FLHHMemberNameSel[1]	2 Very satisfied	47	1 Yes	7	2 Primary Completed (Standard 5-7)			3 Muslim	.e	1 Everyday	1 Everyday	3 Once a week	1 Very important	3 No Caste/Tribe			8 Malayalam	.e	16	.e	0 No	0 No	0 No	0 No	0 No	0 No	0 No	0 No	0 No	0 No	0 No	0 No	0 No	0 No	0 No	1 Yes	0 No	0 No	0 No	0 No	0 No	10
Jharkhand	1285	1 Rural	3.living with spouse and children	1 Poorest	1979.175293	2072.9663	1 FLHHMemberNameSel[1]	4 Not very satisfied	51	1 Yes	6	2 Primary Completed (Standard 5-7)			4 Christian	.e	5 1 or more times a year	6 Not at all	5 1 or more times a year	1 Very important	2 Tribe, specify: DM012_tribe	2 Scheduled tribe	.e	20 Others, please Specify DM014_other	mundari	4	.e	0 No	0 No	0 No	1 Yes	0 No	0 No	0 No	0 No	0 No	0 No	0 No	0 No	0 No	0 No	0 No	0 No	0 No	0 No	0 No	0 No	0 No	9993
Mizoram	935	2 Urban	3.living with spouse and children	3 Middle	223.7796173	174.79196	1 FLHHMemberNameSel[1]	3 Somewhat satisfied	71	1 Yes	2	1 Less than Primary (Standard 1-4)	3 Can both read and write	3 Able to read whole sentence	4 Christian	.e	1 Everyday	2 More than once a week	4 1 to 3 times a month	1 Very important	2 Tribe, specify: DM012_tribe	2 Scheduled tribe	.e	20 Others, please Specify DM014_other	mizo	21	.e	0 No	0 No	0 No	0 No	0 No	0 No	0 No	0 No	0 No	0 No	0 No	0 No	0 No	0 No	0 No	0 No	0 No	0 No	0 No	0 No	1 Yes	28
Puducherry	2297	2 Urban	3.living with spouse and children	2 Poorer	107.3125534	72.953102	1 FLHHMemberNameSel[1]	3 Somewhat satisfied	50	1 Yes	7	2 Primary Completed (Standard 5-7)			3 Muslim	.e	1 Everyday	5 1 or more times a year	5 1 or more times a year	1 Very important	1 Caste, specify: DM012_caste	3 Other backward class (OBC)	.e	8 Malayalam	.e	4-16-19-20	arbi	0 No	0 No	0 No	1 Yes	0 No	0 No	0 No	0 No	0 No	0 No	0 No	0 No	0 No	0 No	0 No	1 Yes	0 No	0 No	1 Yes	1 Yes	0 No	50
Gujarat	1582	1 Rural	3.living with spouse and children	1 Poorest	4173.585449	4113.0791	6 FLHHMemberNameSel[6]	1 Completely satisfied	53	1 Yes	7	2 Primary Completed (Standard 5-7)			2 Hindu	.e	1 Everyday	4 1 to 3 times a month	6 Not at all	1 Very important	1 Caste, specify: DM012_caste	4 None of them	.e	3 Gujarati	.e	21	.e	0 No	0 No	0 No	0 No	0 No	0 No	0 No	0 No	0 No	0 No	0 No	0 No	0 No	0 No	0 No	0 No	0 No	0 No	0 No	0 No	1 Yes	9993
Tamil Nadu	2222	2 Urban	4.living with children and others	1 Poorest	4348.45459	2791.8599	4 FLHHMemberNameSel[4]	3 Somewhat satisfied	68	2 No			4 Cannot read or write		2 Hindu	.e	2 More than once a week	6 Not at all	6 Not at all	2 Somewhat important	1 Caste, specify: DM012_caste	3 Other backward class (OBC)	.e	16 Tamil	.e	21	.e	0 No	0 No	0 No	0 No	0 No	0 No	0 No	0 No	0 No	0 No	0 No	0 No	0 No	0 No	0 No	0 No	0 No	0 No	0 No	0 No	1 Yes	9993
West Bengal	1158	1 Rural	2.living with spouse and/or others	3 Middle	10067.14453	12926.987	1 FLHHMemberNameSel[1]	3 Somewhat satisfied	68	1 Yes	8	3 Middle Completed (Standard 8- 9)			2 Hindu	.e	5 1 or more times a year	5 1 or more times a year	5 1 or more times a year	2 Somewhat important	1 Caste, specify: DM012_caste	4 None of them	.e	2 Bengali	.e	21	.e	0 No	0 No	0 No	0 No	0 No	0 No	0 No	0 No	0 No	0 No	0 No	0 No	0 No	0 No	0 No	0 No	0 No	0 No	0 No	0 No	1 Yes	68
Rajasthan	455	2 Urban	3.living with spouse and children	3 Middle	3970.88501	3205.571	1 FLHHMemberNameSel[1]	3 Somewhat satisfied	47	1 Yes	12	5 Higher Secondary/Intermediate/Senior Secondary completed			2 Hindu	.e	1 Everyday	2 More than once a week	6 Not at all	1 Very important	1 Caste, specify: DM012_caste	4 None of them	.e	4 Hindi	.e	14	.e	0 No	0 No	0 No	0 No	0 No	0 No	0 No	0 No	0 No	0 No	0 No	0 No	0 No	1 Yes	0 No	0 No	0 No	0 No	0 No	0 No	0 No	27
Chhatisgarh	1441	2 Urban	3.living with spouse and children	3 Middle	2245.860107	2058.0503	1 FLHHMemberNameSel[1]	1 Completely satisfied	55	1 Yes	3	1 Less than Primary (Standard 1-4)	3 Can both read and write	3 Able to read whole sentence	2 Hindu	.e	1 Everyday	5 1 or more times a year	5 1 or more times a year	1 Very important	1 Caste, specify: DM012_caste	1 Scheduled caste	.e	4 Hindi	.e	21	.e	0 No	0 No	0 No	0 No	0 No	0 No	0 No	0 No	0 No	0 No	0 No	0 No	0 No	0 No	0 No	0 No	0 No	0 No	0 No	0 No	1 Yes	9993
Madhya Pradesh	1496	1 Rural	3.living with spouse and children	1 Poorest	4763.046387	5863.8457	1 FLHHMemberNameSel[1]	2 Very satisfied	52	2 No			4 Cannot read or write		2 Hindu	.e	2 More than once a week	5 1 or more times a year	4 1 to 3 times a month	1 Very important	1 Caste, specify: DM012_caste	2 Scheduled tribe	.e	4 Hindi	.e	21	.e	0 No	0 No	0 No	0 No	0 No	0 No	0 No	0 No	0 No	0 No	0 No	0 No	0 No	0 No	0 No	0 No	0 No	0 No	0 No	0 No	1 Yes	9993
Tamil Nadu	2190	2 Urban	3.living with spouse and children	3 Middle	2302.455811	1478.2572	1 FLHHMemberNameSel[1]	3 Somewhat satisfied	63	1 Yes	7	2 Primary Completed (Standard 5-7)			2 Hindu	.e	1 Everyday	5 1 or more times a year	6 Not at all	2 Somewhat important	1 Caste, specify: DM012_caste	3 Other backward class (OBC)	.e	16 Tamil	.e	17	.e	0 No	0 No	0 No	0 No	0 No	0 No	0 No	0 No	0 No	0 No	0 No	0 No	0 No	0 No	0 No	0 No	1 Yes	0 No	0 No	0 No	0 No	9993
West Bengal	1174	2 Urban	4.living with children and others	4 Richer	2615.899902	2155.9338	1 FLHHMemberNameSel[1]	3 Somewhat satisfied	56	1 Yes	17	8 Post-graduate degree or (M.A., M.Sc., M. Com.) above (M.Phil, Ph.D., Post-Doc) completed			2 Hindu	.e	2 More than once a week	6 Not at all	6 Not at all	2 Somewhat important	1 Caste, specify: DM012_caste	4 None of them	.e	2 Bengali	.e	19-Apr	.e	0 No	0 No	0 No	1 Yes	0 No	0 No	0 No	0 No	0 No	0 No	0 No	0 No	0 No	0 No	0 No	0 No	0 No	0 No	1 Yes	0 No	0 No	7
Uttar Pradesh	529	1 Rural	3.living with spouse and children	2 Poorer	12925.44531	10459.861	1 FLHHMemberNameSel[1]	2 Very satisfied	50	2 No			4 Cannot read or write		2 Hindu	.e	6 Not at all	5 1 or more times a year	5 1 or more times a year	1 Very important	1 Caste, specify: DM012_caste	3 Other backward class (OBC)	.e	4 Hindi	.e	21	.e	0 No	0 No	0 No	0 No	0 No	0 No	0 No	0 No	0 No	0 No	0 No	0 No	0 No	0 No	0 No	0 No	0 No	0 No	0 No	0 No	1 Yes	9993
Telangana	2388	1 Rural	2.living with spouse and/or others	5 Richest	1311.710815	1214.3809	1 FLHHMemberNameSel[1]	2 Very satisfied	48	1 Yes	11	4 Secondary School/Matriculation completed			2 Hindu	.e	5 1 or more times a year	5 1 or more times a year	6 Not at all	2 Somewhat important	1 Caste, specify: DM012_caste	3 Other backward class (OBC)	.e	17 Telugu	.e	21	.e	0 No	0 No	0 No	0 No	0 No	0 No	0 No	0 No	0 No	0 No	0 No	0 No	0 No	0 No	0 No	0 No	0 No	0 No	0 No	0 No	1 Yes	9993
Andhra Pradesh	1842	1 Rural	2.living with spouse and/or others	2 Poorer	4440.111816	4054.7375	1 FLHHMemberNameSel[1]	4 Not very satisfied	70	1 Yes	2	1 Less than Primary (Standard 1-4)	4 Cannot read or write		4 Christian	.e	1 Everyday	3 Once a week	5 1 or more times a year	1 Very important	1 Caste, specify: DM012_caste	2 Scheduled tribe	.e	17 Telugu	.e	21	.e	0 No	0 No	0 No	0 No	0 No	0 No	0 No	0 No	0 No	0 No	0 No	0 No	0 No	0 No	0 No	0 No	0 No	0 No	0 No	0 No	1 Yes	9993
Puducherry	2269	1 Rural	2.living with spouse and/or others	3 Middle	265.1939392	361.59366	1 FLHHMemberNameSel[1]	3 Somewhat satisfied	62	2 No			4 Cannot read or write		2 Hindu	.e	4 1 to 3 times a month	5 1 or more times a year	6 Not at all	2 Somewhat important	1 Caste, specify: DM012_caste	1 Scheduled caste	.e	16 Tamil	.e	21	.e	0 No	0 No	0 No	0 No	0 No	0 No	0 No	0 No	0 No	0 No	0 No	0 No	0 No	0 No	0 No	0 No	0 No	0 No	0 No	0 No	1 Yes	9993
Bihar	680	1 Rural	3.living with spouse and children	2 Poorer	4951.204102	5229.9849	6 FLHHMemberNameSel[6]	2 Very satisfied	68	2 No			4 Cannot read or write		2 Hindu	.e	5 1 or more times a year	5 1 or more times a year	5 1 or more times a year	1 Very important	1 Caste, specify: DM012_caste	3 Other backward class (OBC)	.e	4 Hindi	.e	20	japanese	0 No	0 No	0 No	0 No	0 No	0 No	0 No	0 No	0 No	0 No	0 No	0 No	0 No	0 No	0 No	0 No	0 No	0 No	0 No	1 Yes	0 No	9993
Uttarakhand	263	2 Urban	3.living with spouse and children	1 Poorest	2057.915039	1471.3567	1 FLHHMemberNameSel[1]	2 Very satisfied	45	2 No			4 Cannot read or write		3 Muslim	.e	3 Once a week	3 Once a week	6 Not at all	1 Very important	1 Caste, specify: DM012_caste	3 Other backward class (OBC)	.e	4 Hindi	.e	18	.e	0 No	0 No	0 No	0 No	0 No	0 No	0 No	0 No	0 No	0 No	0 No	0 No	0 No	0 No	0 No	0 No	0 No	1 Yes	0 No	0 No	0 No	16
Mizoram	942	2 Urban	3.living with spouse and children	1 Poorest	166.1782532	129.80013	1 FLHHMemberNameSel[1]	3 Somewhat satisfied	50	1 Yes	2	1 Less than Primary (Standard 1-4)	3 Can both read and write	2 Able to read only part of sentence	4 Christian	.e	2 More than once a week	3 Once a week	5 1 or more times a year	2 Somewhat important	2 Tribe, specify: DM012_tribe	2 Scheduled tribe	.e	20 Others, please Specify DM014_other	mizo	4	.e	0 No	0 No	0 No	1 Yes	0 No	0 No	0 No	0 No	0 No	0 No	0 No	0 No	0 No	0 No	0 No	0 No	0 No	0 No	0 No	0 No	0 No	19
Andaman and Nicobar	2321	1 Rural	5.living with others only	5 Richest	13.13973618	11.860153	1 FLHHMemberNameSel[1]	2 Very satisfied	49	1 Yes	9	3 Middle Completed (Standard 8- 9)			2 Hindu	.e	2 More than once a week	6 Not at all	6 Not at all	1 Very important	1 Caste, specify: DM012_caste	4 None of them	.e	16 Tamil	.e	4-17-2	.e	0 No	1 Yes	0 No	1 Yes	0 No	0 No	0 No	0 No	0 No	0 No	0 No	0 No	0 No	0 No	0 No	0 No	1 Yes	0 No	0 No	0 No	0 No	9993
Uttar Pradesh	524	1 Rural	2.living with spouse and/or others	4 Richer	6683.253418	5408.394	1 FLHHMemberNameSel[1]	4 Not very satisfied	70	2 No			4 Cannot read or write		2 Hindu	.e	4 1 to 3 times a month	5 1 or more times a year	5 1 or more times a year	1 Very important	1 Caste, specify: DM012_caste	1 Scheduled caste	.e	4 Hindi	.e	21	.e	0 No	0 No	0 No	0 No	0 No	0 No	0 No	0 No	0 No	0 No	0 No	0 No	0 No	0 No	0 No	0 No	0 No	0 No	0 No	0 No	1 Yes	9993
Karnataka	1922	1 Rural	3.living with spouse and children	1 Poorest	5755.981934	6173.4087	1 FLHHMemberNameSel[1]	3 Somewhat satisfied	60	2 No			4 Cannot read or write		2 Hindu	.e	1 Everyday	6 Not at all	6 Not at all	2 Somewhat important	1 Caste, specify: DM012_caste	1 Scheduled caste	.e	5 Kannada	.e	21	.e	0 No	0 No	0 No	0 No	0 No	0 No	0 No	0 No	0 No	0 No	0 No	0 No	0 No	0 No	0 No	0 No	0 No	0 No	0 No	0 No	1 Yes	34
Arunachal Pradesh	796	1 Rural	3.living with spouse and children	1 Poorest	135.3933716	312.33908	1 FLHHMemberNameSel[1]	2 Very satisfied	46	1 Yes	5	2 Primary Completed (Standard 5-7)	3 Can both read and write	3 Able to read whole sentence	4 Christian	.e	6 Not at all	1 Everyday	5 1 or more times a year	1 Very important	2 Tribe, specify: DM012_tribe	2 Scheduled tribe	.e	20 Others, please Specify DM014_other	tagin	01-Apr	.e	1 Yes	0 No	0 No	1 Yes	0 No	0 No	0 No	0 No	0 No	0 No	0 No	0 No	0 No	0 No	0 No	0 No	0 No	0 No	0 No	0 No	0 No	46
Goa	2019	2 Urban	3.living with spouse and children	4 Richer	175.9129944	112.38811	1 FLHHMemberNameSel[1]	2 Very satisfied	56	1 Yes	6	2 Primary Completed (Standard 5-7)			4 Christian	.e	3 Once a week	3 Once a week	6 Not at all	2 Somewhat important	4 Dont Know			7 Konkani	.e	04-Oct	.e	0 No	0 No	0 No	1 Yes	0 No	0 No	0 No	0 No	0 No	1 Yes	0 No	0 No	0 No	0 No	0 No	0 No	0 No	0 No	0 No	0 No	0 No	9993
Bihar	680	1 Rural	3.living with spouse and children	4 Richer	4951.204102	5229.9849	1 FLHHMemberNameSel[1]	4 Not very satisfied	45	1 Yes	2	1 Less than Primary (Standard 1-4)	3 Can both read and write	3 Able to read whole sentence	2 Hindu	.e	5 1 or more times a year	5 1 or more times a year	5 1 or more times a year	1 Very important	1 Caste, specify: DM012_caste	3 Other backward class (OBC)	.e	4 Hindi	.e	20	japanese	0 No	0 No	0 No	0 No	0 No	0 No	0 No	0 No	0 No	0 No	0 No	0 No	0 No	0 No	0 No	0 No	0 No	0 No	0 No	1 Yes	0 No	9993
Lakshadweep	2051	2 Urban	3.living with spouse and children	1 Poorest	20.2601757	1.3812681	1 FLHHMemberNameSel[1]	2 Very satisfied	65	1 Yes	5	2 Primary Completed (Standard 5-7)	3 Can both read and write	3 Able to read whole sentence	3 Muslim	.e	1 Everyday	1 Everyday	6 Not at all	1 Very important	1 Caste, specify: DM012_caste	3 Other backward class (OBC)	.e	20 Others, please Specify DM014_other	jasari	8	.e	0 No	0 No	0 No	0 No	0 No	0 No	0 No	1 Yes	0 No	0 No	0 No	0 No	0 No	0 No	0 No	0 No	0 No	0 No	0 No	0 No	0 No	65
Kerala	2078	1 Rural	3.living with spouse and children	3 Middle	1007.121826	88.305717	1 FLHHMemberNameSel[1]	3 Somewhat satisfied	80	2 No			4 Cannot read or write		3 Muslim	.e	1 Everyday	3 Once a week	6 Not at all	1 Very important	1 Caste, specify: DM012_caste	4 None of them	.e	8 Malayalam	.e	16	.e	0 No	0 No	0 No	0 No	0 No	0 No	0 No	0 No	0 No	0 No	0 No	0 No	0 No	0 No	0 No	1 Yes	0 No	0 No	0 No	0 No	0 No	14
West Bengal	1187	2 Urban	3.living with spouse and children	1 Poorest	394.1061401	324.80859	1 FLHHMemberNameSel[1]	3 Somewhat satisfied	58	2 No			4 Cannot read or write		3 Muslim	.e	3 Once a week	5 1 or more times a year	5 1 or more times a year	2 Somewhat important	1 Caste, specify: DM012_caste	4 None of them	.e	4 Hindi	.e	2	.e	0 No	1 Yes	0 No	0 No	0 No	0 No	0 No	0 No	0 No	0 No	0 No	0 No	0 No	0 No	0 No	0 No	0 No	0 No	0 No	0 No	0 No	9993
Daman and Diu	1666	2 Urban	5.living with others only	1 Poorest	6.348069668	5.3722949	1 FLHHMemberNameSel[1]	2 Very satisfied	70	2 No			4 Cannot read or write		2 Hindu	.e	3 Once a week	3 Once a week	3 Once a week	1 Very important	1 Caste, specify: DM012_caste	4 None of them	.e	4 Hindi	.e	21	.e	0 No	0 No	0 No	0 No	0 No	0 No	0 No	0 No	0 No	0 No	0 No	0 No	0 No	0 No	0 No	0 No	0 No	0 No	0 No	0 No	1 Yes	6
Uttar Pradesh	561	1 Rural	3.living with spouse and children	2 Poorer	21673.79102	17539.424	1 FLHHMemberNameSel[1]	2 Very satisfied	60	2 No			4 Cannot read or write		3 Muslim	.e	1 Everyday	1 Everyday	5 1 or more times a year	1 Very important	1 Caste, specify: DM012_caste	3 Other backward class (OBC)	.e	4 Hindi	.e	21	.e	0 No	0 No	0 No	0 No	0 No	0 No	0 No	0 No	0 No	0 No	0 No	0 No	0 No	0 No	0 No	0 No	0 No	0 No	0 No	0 No	1 Yes	9993
Maharashtra	1782	2 Urban	3.living with spouse and children	3 Middle	4506.395508	4881.915	1 FLHHMemberNameSel[1]	1 Completely satisfied	46	1 Yes	7	2 Primary Completed (Standard 5-7)			2 Hindu	.e	1 Everyday	6 Not at all	6 Not at all	1 Very important	1 Caste, specify: DM012_caste	4 None of them	.e	4 Hindi	.e	21	.e	0 No	0 No	0 No	0 No	0 No	0 No	0 No	0 No	0 No	0 No	0 No	0 No	0 No	0 No	0 No	0 No	0 No	0 No	0 No	0 No	1 Yes	20
Madhya Pradesh	1507	1 Rural	3.living with spouse and children	5 Richest	3526.068359	4340.9868	1 FLHHMemberNameSel[1]	3 Somewhat satisfied	47	1 Yes	8	3 Middle Completed (Standard 8- 9)			2 Hindu	.e	1 Everyday	4 1 to 3 times a month	3 Once a week	1 Very important	1 Caste, specify: DM012_caste	3 Other backward class (OBC)	.e	4 Hindi	.e	21	.e	0 No	0 No	0 No	0 No	0 No	0 No	0 No	0 No	0 No	0 No	0 No	0 No	0 No	0 No	0 No	0 No	0 No	0 No	0 No	0 No	1 Yes	9993
Tripura	985	2 Urban	3.living with spouse and children	1 Poorest	1081.430786	994.87317	4 FLHHMemberNameSel[4]	2 Very satisfied	59	1 Yes	3	1 Less than Primary (Standard 1-4)	4 Cannot read or write		2 Hindu	.e	3 Once a week	5 1 or more times a year	5 1 or more times a year	1 Very important	2 Tribe, specify: DM012_tribe	2 Scheduled tribe	.e	20 Others, please Specify DM014_other	reang	Feb-20	bor0	0 No	1 Yes	0 No	0 No	0 No	0 No	0 No	0 No	0 No	0 No	0 No	0 No	0 No	0 No	0 No	0 No	0 No	0 No	0 No	1 Yes	0 No	9993
Jammu and Kashmir	45	2 Urban	3.living with spouse and children	5 Richest	1064.98938	1361.1747	1 FLHHMemberNameSel[1]	2 Very satisfied	47	2 No			4 Cannot read or write		3 Muslim	.e	3 Once a week	6 Not at all	6 Not at all	1 Very important	3 No Caste/Tribe			6 Kashmiri	.e	21	.e	0 No	0 No	0 No	0 No	0 No	0 No	0 No	0 No	0 No	0 No	0 No	0 No	0 No	0 No	0 No	0 No	0 No	0 No	0 No	0 No	1 Yes	9993
Maharashtra	1723	1 Rural	3.living with spouse and children	1 Poorest	6398.54541	7399.4199	1 FLHHMemberNameSel[1]	3 Somewhat satisfied	60	1 Yes	5	2 Primary Completed (Standard 5-7)	3 Can both read and write	3 Able to read whole sentence	2 Hindu	.e	1 Everyday	1 Everyday	4 1 to 3 times a month	1 Very important	1 Caste, specify: DM012_caste	4 None of them	.e	10 Marathi	.e	4	.e	0 No	0 No	0 No	1 Yes	0 No	0 No	0 No	0 No	0 No	0 No	0 No	0 No	0 No	0 No	0 No	0 No	0 No	0 No	0 No	0 No	0 No	9993
Karnataka	1973	2 Urban	3.living with spouse and children	5 Richest	1532.868774	4632.0234	1 FLHHMemberNameSel[1]	3 Somewhat satisfied	66	1 Yes	6	2 Primary Completed (Standard 5-7)			2 Hindu	.e	3 Once a week	5 1 or more times a year	4 1 to 3 times a month	1 Very important	1 Caste, specify: DM012_caste	3 Other backward class (OBC)	.e	18 Urdu	.e	21	.e	0 No	0 No	0 No	0 No	0 No	0 No	0 No	0 No	0 No	0 No	0 No	0 No	0 No	0 No	0 No	0 No	0 No	0 No	0 No	0 No	1 Yes	9993
Rajasthan	422	1 Rural	2.living with spouse and/or others	5 Richest	3628.16626	3303.0957	1 FLHHMemberNameSel[1]	2 Very satisfied	51	1 Yes	5	2 Primary Completed (Standard 5-7)	3 Can both read and write	3 Able to read whole sentence	2 Hindu	.e	4 1 to 3 times a month	5 1 or more times a year	5 1 or more times a year	1 Very important	1 Caste, specify: DM012_caste	3 Other backward class (OBC)	.e	4 Hindi	.e	14	.e	0 No	0 No	0 No	0 No	0 No	0 No	0 No	0 No	0 No	0 No	0 No	0 No	0 No	1 Yes	0 No	0 No	0 No	0 No	0 No	0 No	0 No	9993
Rajasthan	424	1 Rural	3.living with spouse and children	3 Middle	4296.854004	3911.8711	1 FLHHMemberNameSel[1]	3 Somewhat satisfied	59	1 Yes	8	3 Middle Completed (Standard 8- 9)			2 Hindu	.e	1 Everyday	4 1 to 3 times a month	4 1 to 3 times a month	1 Very important	1 Caste, specify: DM012_caste	4 None of them	.e	4 Hindi	.e	14	.e	0 No	0 No	0 No	0 No	0 No	0 No	0 No	0 No	0 No	0 No	0 No	0 No	0 No	1 Yes	0 No	0 No	0 No	0 No	0 No	0 No	0 No	9993
Telangana	2352	1 Rural	2.living with spouse and/or others	5 Richest	2442.781494	2261.5251	1 FLHHMemberNameSel[1]	3 Somewhat satisfied	72	2 No			4 Cannot read or write		2 Hindu	.e	3 Once a week	5 1 or more times a year	5 1 or more times a year	2 Somewhat important	1 Caste, specify: DM012_caste	3 Other backward class (OBC)	.e	17 Telugu	.e	21	.e	0 No	0 No	0 No	0 No	0 No	0 No	0 No	0 No	0 No	0 No	0 No	0 No	0 No	0 No	0 No	0 No	0 No	0 No	0 No	0 No	1 Yes	9993
Manipur	895	2 Urban	2.living with spouse and/or others	5 Richest	357.9052124	584.12219	1 FLHHMemberNameSel[1]	3 Somewhat satisfied	62	2 No			4 Cannot read or write		10 Other please specify DM010_other	sanamahi	1 Everyday	4 1 to 3 times a month	5 1 or more times a year	1 Very important	1 Caste, specify: DM012_caste	1 Scheduled caste	.e	9 Manipuri	.e	21	.e	0 No	0 No	0 No	0 No	0 No	0 No	0 No	0 No	0 No	0 No	0 No	0 No	0 No	0 No	0 No	0 No	0 No	0 No	0 No	0 No	1 Yes	9993
Chhatisgarh	1436	2 Urban	3.living with spouse and children	1 Poorest	3173.458984	2908.0791	1 FLHHMemberNameSel[1]	2 Very satisfied	46	1 Yes	10	4 Secondary School/Matriculation completed			3 Muslim	.e	1 Everyday	4 1 to 3 times a month	5 1 or more times a year	1 Very important	1 Caste, specify: DM012_caste	3 Other backward class (OBC)	.e	4 Hindi	.e	18	.e	0 No	0 No	0 No	0 No	0 No	0 No	0 No	0 No	0 No	0 No	0 No	0 No	0 No	0 No	0 No	0 No	0 No	1 Yes	0 No	0 No	0 No	9993
Madhya Pradesh	1507	1 Rural	2.living with spouse and/or others	3 Middle	3526.068359	4340.9868	1 FLHHMemberNameSel[1]	3 Somewhat satisfied	75	2 No			4 Cannot read or write		2 Hindu	.e	1 Everyday	3 Once a week	5 1 or more times a year	1 Very important	1 Caste, specify: DM012_caste	3 Other backward class (OBC)	.e	4 Hindi	.e	21	.e	0 No	0 No	0 No	0 No	0 No	0 No	0 No	0 No	0 No	0 No	0 No	0 No	0 No	0 No	0 No	0 No	0 No	0 No	0 No	0 No	1 Yes	45
Karnataka	1930	1 Rural	3.living with spouse and children	5 Richest	2176.405518	2334.2395	1 FLHHMemberNameSel[1]	2 Very satisfied	46	1 Yes	14	5 Higher Secondary/Intermediate/Senior Secondary completed			2 Hindu	.e	1 Everyday	5 1 or more times a year	4 1 to 3 times a month	1 Very important	1 Caste, specify: DM012_caste	1 Scheduled caste	.e	5 Kannada	.e	17-16	.e	0 No	0 No	0 No	0 No	0 No	0 No	0 No	0 No	0 No	0 No	0 No	0 No	0 No	0 No	0 No	1 Yes	1 Yes	0 No	0 No	0 No	0 No	45
Jharkhand	1232	1 Rural	3.living with spouse and children	1 Poorest	1807.655273	1893.3182	1 FLHHMemberNameSel[1]	4 Not very satisfied	64	2 No			4 Cannot read or write		2 Hindu	.e	5 1 or more times a year	5 1 or more times a year	6 Not at all	1 Very important	1 Caste, specify: DM012_caste	1 Scheduled caste	.e	4 Hindi	.e	21	.e	0 No	0 No	0 No	0 No	0 No	0 No	0 No	0 No	0 No	0 No	0 No	0 No	0 No	0 No	0 No	0 No	0 No	0 No	0 No	0 No	1 Yes	9993
Gujarat	1612	2 Urban	3.living with spouse and children	2 Poorer	1318.908936	1720.4172	1 FLHHMemberNameSel[1]	1 Completely satisfied	45	1 Yes	14	5 Higher Secondary/Intermediate/Senior Secondary completed			3 Muslim	.e	1 Everyday	5 1 or more times a year	6 Not at all	1 Very important	1 Caste, specify: DM012_caste	3 Other backward class (OBC)	.e	3 Gujarati	.e	4	.e	0 No	0 No	0 No	1 Yes	0 No	0 No	0 No	0 No	0 No	0 No	0 No	0 No	0 No	0 No	0 No	0 No	0 No	0 No	0 No	0 No	0 No	9993
Maharashtra	1717	1 Rural	3.living with spouse and children	4 Richer	7172.625488	8294.583	1 FLHHMemberNameSel[1]	2 Very satisfied	52	2 No			4 Cannot read or write		2 Hindu	.e	3 Once a week	6 Not at all	6 Not at all	2 Somewhat important	1 Caste, specify: DM012_caste	1 Scheduled caste	.e	10 Marathi	.e	21	.e	0 No	0 No	0 No	0 No	0 No	0 No	0 No	0 No	0 No	0 No	0 No	0 No	0 No	0 No	0 No	0 No	0 No	0 No	0 No	0 No	1 Yes	9993
Punjab	107	1 Rural	3.living with spouse and children	5 Richest	3321.710449	3195.2773	1 FLHHMemberNameSel[1]	2 Very satisfied	63	2 No			2 Can write only		5 Sikh	.e	3 Once a week	4 1 to 3 times a month	2 More than once a week	1 Very important	1 Caste, specify: DM012_caste	4 None of them	.e	14 Rajasthani	.e	21	.e	0 No	0 No	0 No	0 No	0 No	0 No	0 No	0 No	0 No	0 No	0 No	0 No	0 No	0 No	0 No	0 No	0 No	0 No	0 No	0 No	1 Yes	9993
Kerala	2124	2 Urban	3.living with spouse and children	3 Middle	3344.386719	3288.418	1 FLHHMemberNameSel[1]	4 Not very satisfied	82	1 Yes	1	1 Less than Primary (Standard 1-4)	4 Cannot read or write		2 Hindu	.e	1 Everyday	5 1 or more times a year	5 1 or more times a year	2 Somewhat important	1 Caste, specify: DM012_caste	4 None of them	.e	8 Malayalam	.e	21	.e	0 No	0 No	0 No	0 No	0 No	0 No	0 No	0 No	0 No	0 No	0 No	0 No	0 No	0 No	0 No	0 No	0 No	0 No	0 No	0 No	1 Yes	9993
Uttar Pradesh	490	1 Rural	3.living with spouse and children	3 Middle	696.789978	563.87427	1 FLHHMemberNameSel[1]	2 Very satisfied	52	2 No			4 Cannot read or write		2 Hindu	.e	4 1 to 3 times a month	4 1 to 3 times a month	5 1 or more times a year	1 Very important	1 Caste, specify: DM012_caste	3 Other backward class (OBC)	.e	4 Hindi	.e	21	.e	0 No	0 No	0 No	0 No	0 No	0 No	0 No	0 No	0 No	0 No	0 No	0 No	0 No	0 No	0 No	0 No	0 No	0 No	0 No	0 No	1 Yes	9993
Odisha	1362	1 Rural	2.living with spouse and/or others	5 Richest	3801.308594	3940.3547	1 FLHHMemberNameSel[1]	3 Somewhat satisfied	64	1 Yes	5	2 Primary Completed (Standard 5-7)	3 Can both read and write	3 Able to read whole sentence	2 Hindu	.e	1 Everyday	1 Everyday	5 1 or more times a year	1 Very important	1 Caste, specify: DM012_caste	3 Other backward class (OBC)	.e	12 Oriya	.e	21	.e	0 No	0 No	0 No	0 No	0 No	0 No	0 No	0 No	0 No	0 No	0 No	0 No	0 No	0 No	0 No	0 No	0 No	0 No	0 No	0 No	1 Yes	9993
Bihar	684	1 Rural	3.living with spouse and children	1 Poorest	3968.781738	4192.2466	1 FLHHMemberNameSel[1]	2 Very satisfied	62	1 Yes	9	3 Middle Completed (Standard 8- 9)			2 Hindu	.e	1 Everyday	6 Not at all	6 Not at all	1 Very important	1 Caste, specify: DM012_caste	4 None of them	.e	4 Hindi	.e	21	.e	0 No	0 No	0 No	0 No	0 No	0 No	0 No	0 No	0 No	0 No	0 No	0 No	0 No	0 No	0 No	0 No	0 No	0 No	0 No	0 No	1 Yes	9993
West Bengal	1131	1 Rural	3.living with spouse and children	3 Middle	5717.648438	7341.8999	1 FLHHMemberNameSel[1]	4 Not very satisfied	55	1 Yes	3	1 Less than Primary (Standard 1-4)	4 Cannot read or write		2 Hindu	.e	3 Once a week	5 1 or more times a year	5 1 or more times a year	1 Very important	1 Caste, specify: DM012_caste	1 Scheduled caste	.e	2 Bengali	.e	21	.e	0 No	0 No	0 No	0 No	0 No	0 No	0 No	0 No	0 No	0 No	0 No	0 No	0 No	0 No	0 No	0 No	0 No	0 No	0 No	0 No	1 Yes	55
Mizoram	929	2 Urban	2.living with spouse and/or others	2 Poorer	172.5372925	134.76711	1 FLHHMemberNameSel[1]	3 Somewhat satisfied	63	1 Yes	10	4 Secondary School/Matriculation completed			4 Christian	.e	1 Everyday	3 Once a week	6 Not at all	1 Very important	2 Tribe, specify: DM012_tribe	2 Scheduled tribe	.e	20 Others, please Specify DM014_other	mizo	21	.e	0 No	0 No	0 No	0 No	0 No	0 No	0 No	0 No	0 No	0 No	0 No	0 No	0 No	0 No	0 No	0 No	0 No	0 No	0 No	0 No	1 Yes	20
Tamil Nadu	2164	1 Rural	3.living with spouse and children	1 Poorest	4644.486816	5423.8496	1 FLHHMemberNameSel[1]	3 Somewhat satisfied	56	1 Yes	6	2 Primary Completed (Standard 5-7)			2 Hindu	.e	3 Once a week	6 Not at all	6 Not at all	3 Not too important	1 Caste, specify: DM012_caste	3 Other backward class (OBC)	.e	16 Tamil	.e	21	.e	0 No	0 No	0 No	0 No	0 No	0 No	0 No	0 No	0 No	0 No	0 No	0 No	0 No	0 No	0 No	0 No	0 No	0 No	0 No	0 No	1 Yes	2
Maharashtra	1719	1 Rural	2.living with spouse and/or others	5 Richest	7354.072266	8504.4121	1 FLHHMemberNameSel[1]	3 Somewhat satisfied	63	1 Yes	12	5 Higher Secondary/Intermediate/Senior Secondary completed			2 Hindu	.e	1 Everyday	2 More than once a week	2 More than once a week	1 Very important	1 Caste, specify: DM012_caste	3 Other backward class (OBC)	.e	10 Marathi	.e	4	.e	0 No	0 No	0 No	1 Yes	0 No	0 No	0 No	0 No	0 No	0 No	0 No	0 No	0 No	0 No	0 No	0 No	0 No	0 No	0 No	0 No	0 No	9993
Arunachal Pradesh	816	1 Rural	3.living with spouse and children	3 Middle	115.7682419	267.06589	1 FLHHMemberNameSel[1]	3 Somewhat satisfied	49	2 No			4 Cannot read or write		10 Other please specify DM010_other	ringya jaw malu	6 Not at all	6 Not at all	6 Not at all	2 Somewhat important	2 Tribe, specify: DM012_tribe	2 Scheduled tribe	.e	20 Others, please Specify DM014_other	digaru mishmi	20	mishmi	0 No	0 No	0 No	0 No	0 No	0 No	0 No	0 No	0 No	0 No	0 No	0 No	0 No	0 No	0 No	0 No	0 No	0 No	0 No	1 Yes	0 No	9993
Lakshadweep	2048	2 Urban	3.living with spouse and children	2 Poorer	12.63188171	0.86119771	1 FLHHMemberNameSel[1]	2 Very satisfied	54	1 Yes	13	6 Diploma and certificate holders			3 Muslim	.e	1 Everyday	6 Not at all	6 Not at all	1 Very important	2 Tribe, specify: DM012_tribe	2 Scheduled tribe	.e	20 Others, please Specify DM014_other	jassri	8	.e	0 No	0 No	0 No	0 No	0 No	0 No	0 No	1 Yes	0 No	0 No	0 No	0 No	0 No	0 No	0 No	0 No	0 No	0 No	0 No	0 No	0 No	20
Uttar Pradesh	615	2 Urban	3.living with spouse and children	5 Richest	7474.768066	5845.0381	1 FLHHMemberNameSel[1]	1 Completely satisfied	54	1 Yes	15	7 Graduate degree (B.A., B.Sc., B. Com.) completed			2 Hindu	.e	1 Everyday	3 Once a week	4 1 to 3 times a month	1 Very important	1 Caste, specify: DM012_caste	4 None of them	.e	4 Hindi	.e	13	.e	0 No	0 No	0 No	0 No	0 No	0 No	0 No	0 No	0 No	0 No	0 No	0 No	1 Yes	0 No	0 No	0 No	0 No	0 No	0 No	0 No	0 No	9993
Maharashtra	1799	2 Urban	3.living with spouse and children	4 Richer	1338.775269	1450.3358	1 FLHHMemberNameSel[1]	1 Completely satisfied	52	1 Yes	10	4 Secondary School/Matriculation completed			6 Buddhist/neo-Buddhist	.e	1 Everyday	3 Once a week	5 1 or more times a year	1 Very important	1 Caste, specify: DM012_caste	1 Scheduled caste	.e	10 Marathi	.e	Apr-19	.e	0 No	0 No	0 No	1 Yes	0 No	0 No	0 No	0 No	0 No	0 No	0 No	0 No	0 No	0 No	0 No	0 No	0 No	0 No	1 Yes	0 No	0 No	9993
Bihar	732	2 Urban	3.living with spouse and children	2 Poorer	3659.767822	3945.0684	1 FLHHMemberNameSel[1]	2 Very satisfied	56	1 Yes	9	3 Middle Completed (Standard 8- 9)			2 Hindu	.e	1 Everyday	3 Once a week	5 1 or more times a year	1 Very important	1 Caste, specify: DM012_caste	3 Other backward class (OBC)	.e	20 Others, please Specify DM014_other	bhojpuri	4	.e	0 No	0 No	0 No	1 Yes	0 No	0 No	0 No	0 No	0 No	0 No	0 No	0 No	0 No	0 No	0 No	0 No	0 No	0 No	0 No	0 No	0 No	9993
Bihar	632	1 Rural	3.living with spouse and children	4 Richer	4678.999512	4942.4536	1 FLHHMemberNameSel[1]	3 Somewhat satisfied	45	2 No			4 Cannot read or write		2 Hindu	.e	2 More than once a week	4 1 to 3 times a month	4 1 to 3 times a month	1 Very important	1 Caste, specify: DM012_caste	1 Scheduled caste	.e	4 Hindi	.e	20	maithili	0 No	0 No	0 No	0 No	0 No	0 No	0 No	0 No	0 No	0 No	0 No	0 No	0 No	0 No	0 No	0 No	0 No	0 No	0 No	1 Yes	0 No	9993
Telangana	2410	2 Urban	3.living with spouse and children	2 Poorer	5338.174805	3298.4441	1 FLHHMemberNameSel[1]	3 Somewhat satisfied	51	1 Yes	12	5 Higher Secondary/Intermediate/Senior Secondary completed			3 Muslim	.e	3 Once a week	3 Once a week	6 Not at all	1 Very important	1 Caste, specify: DM012_caste	3 Other backward class (OBC)	.e	18 Urdu	.e	4	.e	0 No	0 No	0 No	1 Yes	0 No	0 No	0 No	0 No	0 No	0 No	0 No	0 No	0 No	0 No	0 No	0 No	0 No	0 No	0 No	0 No	0 No	9993
Mizoram	922	1 Rural	3.living with spouse and children	4 Richer	108.086525	170.53731	1 FLHHMemberNameSel[1]	3 Somewhat satisfied	45	1 Yes	4	1 Less than Primary (Standard 1-4)	3 Can both read and write	3 Able to read whole sentence	4 Christian	.e	1 Everyday	3 Once a week	6 Not at all	1 Very important	2 Tribe, specify: DM012_tribe	2 Scheduled tribe	.e	20 Others, please Specify DM014_other	airani	20	mizo	0 No	0 No	0 No	0 No	0 No	0 No	0 No	0 No	0 No	0 No	0 No	0 No	0 No	0 No	0 No	0 No	0 No	0 No	0 No	1 Yes	0 No	9993
Telangana	2360	1 Rural	2.living with spouse and/or others	3 Middle	3706.803711	3431.7559	1 FLHHMemberNameSel[1]	4 Not very satisfied	69	2 No			4 Cannot read or write		2 Hindu	.e	6 Not at all	4 1 to 3 times a month	6 Not at all	1 Very important	1 Caste, specify: DM012_caste	2 Scheduled tribe	.e	17 Telugu	.e	Apr-18	.e	0 No	0 No	0 No	1 Yes	0 No	0 No	0 No	0 No	0 No	0 No	0 No	0 No	0 No	0 No	0 No	0 No	0 No	1 Yes	0 No	0 No	0 No	9993
West Bengal	1169	2 Urban	3.living with spouse and children	4 Richer	7897.291016	6508.6724	1 FLHHMemberNameSel[1]	2 Very satisfied	61	1 Yes	15	7 Graduate degree (B.A., B.Sc., B. Com.) completed			2 Hindu	.e	6 Not at all	5 1 or more times a year	6 Not at all	1 Very important	1 Caste, specify: DM012_caste	4 None of them	.e	2 Bengali	.e	21	.e	0 No	0 No	0 No	0 No	0 No	0 No	0 No	0 No	0 No	0 No	0 No	0 No	0 No	0 No	0 No	0 No	0 No	0 No	0 No	0 No	1 Yes	26
Jharkhand	1254	1 Rural	3.living with spouse and children	1 Poorest	1458.362427	1527.4728	1 FLHHMemberNameSel[1]	2 Very satisfied	49	2 No			4 Cannot read or write		3 Muslim	.e	1 Everyday	6 Not at all	6 Not at all	1 Very important	1 Caste, specify: DM012_caste	3 Other backward class (OBC)	.e	4 Hindi	.e	20	khortha	0 No	0 No	0 No	0 No	0 No	0 No	0 No	0 No	0 No	0 No	0 No	0 No	0 No	0 No	0 No	0 No	0 No	0 No	0 No	1 Yes	0 No	9993
Maharashtra	1790	2 Urban	3.living with spouse and children	3 Middle	11527.67383	12488.279	1 FLHHMemberNameSel[1]	1 Completely satisfied	50	1 Yes	12	5 Higher Secondary/Intermediate/Senior Secondary completed			2 Hindu	.e	1 Everyday	1 Everyday	5 1 or more times a year	1 Very important	1 Caste, specify: DM012_caste	1 Scheduled caste	.e	10 Marathi	.e	4	.e	0 No	0 No	0 No	1 Yes	0 No	0 No	0 No	0 No	0 No	0 No	0 No	0 No	0 No	0 No	0 No	0 No	0 No	0 No	0 No	0 No	0 No	9993
Haryana	331	2 Urban	3.living with spouse and children	1 Poorest	1265.148682	998.03821	1 FLHHMemberNameSel[1]	3 Somewhat satisfied	65	2 No			4 Cannot read or write		3 Muslim	.e	3 Once a week	3 Once a week	6 Not at all	1 Very important	1 Caste, specify: DM012_caste	3 Other backward class (OBC)	.e	4 Hindi	.e	20	mewati	0 No	0 No	0 No	0 No	0 No	0 No	0 No	0 No	0 No	0 No	0 No	0 No	0 No	0 No	0 No	0 No	0 No	0 No	0 No	1 Yes	0 No	9993
Tamil Nadu	2171	1 Rural	2.living with spouse and/or others	2 Poorer	4775.301758	5576.6162	1 FLHHMemberNameSel[1]	3 Somewhat satisfied	67	1 Yes	8	3 Middle Completed (Standard 8- 9)			2 Hindu	.e	6 Not at all	3 Once a week	6 Not at all	1 Very important	1 Caste, specify: DM012_caste	3 Other backward class (OBC)	.e	16 Tamil	.e	21	.e	0 No	0 No	0 No	0 No	0 No	0 No	0 No	0 No	0 No	0 No	0 No	0 No	0 No	0 No	0 No	0 No	0 No	0 No	0 No	0 No	1 Yes	67
Odisha	1354	1 Rural	2.living with spouse and/or others	2 Poorer	2662.519775	2759.9106	1 FLHHMemberNameSel[1]	1 Completely satisfied	71	2 No			4 Cannot read or write		2 Hindu	.e	3 Once a week	5 1 or more times a year	6 Not at all	1 Very important	1 Caste, specify: DM012_caste	3 Other backward class (OBC)	.e	12 Oriya	.e	21	.e	0 No	0 No	0 No	0 No	0 No	0 No	0 No	0 No	0 No	0 No	0 No	0 No	0 No	0 No	0 No	0 No	0 No	0 No	0 No	0 No	1 Yes	20
Jharkhand	1234	1 Rural	3.living with spouse and children	3 Middle	3668.579834	3842.4299	1 FLHHMemberNameSel[1]	3 Somewhat satisfied	64	2 No			4 Cannot read or write		2 Hindu	.e	3 Once a week	6 Not at all	5 1 or more times a year	2 Somewhat important	1 Caste, specify: DM012_caste	1 Scheduled caste	.e	20 Others, please Specify DM014_other	khortha	4	.e	0 No	0 No	0 No	1 Yes	0 No	0 No	0 No	0 No	0 No	0 No	0 No	0 No	0 No	0 No	0 No	0 No	0 No	0 No	0 No	0 No	0 No	9993
Rajasthan	397	1 Rural	3.living with spouse and children	3 Middle	5823.23584	5301.4946	1 FLHHMemberNameSel[1]	3 Somewhat satisfied	45	1 Yes	6	2 Primary Completed (Standard 5-7)			2 Hindu	.e	6 Not at all	6 Not at all	6 Not at all	2 Somewhat important	1 Caste, specify: DM012_caste	4 None of them	.e	4 Hindi	.e	21	.e	0 No	0 No	0 No	0 No	0 No	0 No	0 No	0 No	0 No	0 No	0 No	0 No	0 No	0 No	0 No	0 No	0 No	0 No	0 No	0 No	1 Yes	45
Nagaland	844	1 Rural	3.living with spouse and children	4 Richer	188.3621063	178.97244	1 FLHHMemberNameSel[1]	3 Somewhat satisfied	72	2 No			4 Cannot read or write		4 Christian	.e	1 Everyday	3 Once a week	5 1 or more times a year	1 Very important	2 Tribe, specify: DM012_tribe	2 Scheduled tribe	.e	20 Others, please Specify DM014_other	yimchunger	20	assamese	0 No	0 No	0 No	0 No	0 No	0 No	0 No	0 No	0 No	0 No	0 No	0 No	0 No	0 No	0 No	0 No	0 No	0 No	0 No	1 Yes	0 No	9993
Arunachal Pradesh	808	1 Rural	2.living with spouse and/or others	3 Middle	32.23643875	74.366272	1 FLHHMemberNameSel[1]	3 Somewhat satisfied	47	2 No			4 Cannot read or write		4 Christian	.e	1 Everyday	3 Once a week	4 1 to 3 times a month	1 Very important	2 Tribe, specify: DM012_tribe	2 Scheduled tribe	.e	20 Others, please Specify DM014_other	wancho	4	.e	0 No	0 No	0 No	1 Yes	0 No	0 No	0 No	0 No	0 No	0 No	0 No	0 No	0 No	0 No	0 No	0 No	0 No	0 No	0 No	0 No	0 No	9993
Puducherry	2270	1 Rural	3.living with spouse and children	1 Poorest	223.2285004	304.3735	1 FLHHMemberNameSel[1]	2 Very satisfied	74	2 No			4 Cannot read or write		2 Hindu	.e	3 Once a week	4 1 to 3 times a month	6 Not at all	2 Somewhat important	1 Caste, specify: DM012_caste	3 Other backward class (OBC)	.e	16 Tamil	.e	21	.e	0 No	0 No	0 No	0 No	0 No	0 No	0 No	0 No	0 No	0 No	0 No	0 No	0 No	0 No	0 No	0 No	0 No	0 No	0 No	0 No	1 Yes	9993
Bihar	714	1 Rural	3.living with spouse and children	1 Poorest	4267.217285	4507.4854	1 FLHHMemberNameSel[1]	1 Completely satisfied	46	2 No			4 Cannot read or write		2 Hindu	.e	1 Everyday	4 1 to 3 times a month	5 1 or more times a year	1 Very important	1 Caste, specify: DM012_caste	1 Scheduled caste	.e	4 Hindi	.e	21	.e	0 No	0 No	0 No	0 No	0 No	0 No	0 No	0 No	0 No	0 No	0 No	0 No	0 No	0 No	0 No	0 No	0 No	0 No	0 No	0 No	1 Yes	9993
Delhi	357	2 Urban	3.living with spouse and children	5 Richest	3088.884766	2379.5366	1 FLHHMemberNameSel[1]	2 Very satisfied	66	1 Yes	23	9 Professional course/degree (B.Ed, BE, B.Tech, MBBS, BHMS, BAMS, B.Pharm, BCS, BCA, BBA, LLB, BVSc., B. Arch, M.Ed, ME, M.Tech, MD, M.Pharm, MCS, MCA, MBA,LLM, MVSc., M. Arch, MS, CA, CS, CWA)Completed			2 Hindu	.e	1 Everyday	1 Everyday	1 Everyday	1 Very important	1 Caste, specify: DM012_caste	4 None of them	.e	4 Hindi	.e	19-13-10	.e	0 No	0 No	0 No	0 No	0 No	0 No	0 No	0 No	0 No	1 Yes	0 No	0 No	1 Yes	0 No	0 No	0 No	0 No	0 No	1 Yes	0 No	0 No	26
Karnataka	1906	1 Rural	2.living with spouse and/or others	5 Richest	3589.231445	3849.5244	1 FLHHMemberNameSel[1]	3 Somewhat satisfied	65	1 Yes	9	3 Middle Completed (Standard 8- 9)			2 Hindu	.e	3 Once a week	3 Once a week	5 1 or more times a year	1 Very important	1 Caste, specify: DM012_caste	3 Other backward class (OBC)	.e	5 Kannada	.e	21	.e	0 No	0 No	0 No	0 No	0 No	0 No	0 No	0 No	0 No	0 No	0 No	0 No	0 No	0 No	0 No	0 No	0 No	0 No	0 No	0 No	1 Yes	9993
Delhi	359	2 Urban	3.living with spouse and children	2 Poorer	2528.757568	1948.0402	1 FLHHMemberNameSel[1]	2 Very satisfied	55	1 Yes	8	3 Middle Completed (Standard 8- 9)			2 Hindu	.e	3 Once a week	5 1 or more times a year	5 1 or more times a year	1 Very important	1 Caste, specify: DM012_caste	4 None of them	.e	4 Hindi	.e	21	.e	0 No	0 No	0 No	0 No	0 No	0 No	0 No	0 No	0 No	0 No	0 No	0 No	0 No	0 No	0 No	0 No	0 No	0 No	0 No	0 No	1 Yes	30
Assam	1057	1 Rural	4.living with children and others	1 Poorest	1093.569336	1280.2781	5 FLHHMemberNameSel[5]	3 Somewhat satisfied	66	1 Yes	6	2 Primary Completed (Standard 5-7)			4 Christian	.e	2 More than once a week	5 1 or more times a year	5 1 or more times a year	1 Very important	1 Caste, specify: DM012_caste	2 Scheduled tribe	.e	20 Others, please Specify DM014_other	garo	01-02-2004	.e	1 Yes	1 Yes	0 No	1 Yes	0 No	0 No	0 No	0 No	0 No	0 No	0 No	0 No	0 No	0 No	0 No	0 No	0 No	0 No	0 No	0 No	0 No	50
Assam	1103	2 Urban	3.living with spouse and children	4 Richer	2881.836914	2934.6643	1 FLHHMemberNameSel[1]	3 Somewhat satisfied	46	1 Yes	9	3 Middle Completed (Standard 8- 9)			2 Hindu	.e	1 Everyday	5 1 or more times a year	6 Not at all	1 Very important	1 Caste, specify: DM012_caste	4 None of them	.e	2 Bengali	.e	01-Apr	.e	1 Yes	0 No	0 No	1 Yes	0 No	0 No	0 No	0 No	0 No	0 No	0 No	0 No	0 No	0 No	0 No	0 No	0 No	0 No	0 No	0 No	0 No	9993
Uttar Pradesh	528	1 Rural	3.living with spouse and children	2 Poorer	6155.599609	4981.3926	1 FLHHMemberNameSel[1]	3 Somewhat satisfied	60	1 Yes	5	2 Primary Completed (Standard 5-7)	3 Can both read and write	1 Cannot read at all	2 Hindu	.e	6 Not at all	6 Not at all	6 Not at all	2 Somewhat important	1 Caste, specify: DM012_caste	3 Other backward class (OBC)	.e	4 Hindi	.e	21	.e	0 No	0 No	0 No	0 No	0 No	0 No	0 No	0 No	0 No	0 No	0 No	0 No	0 No	0 No	0 No	0 No	0 No	0 No	0 No	0 No	1 Yes	9993
Tamil Nadu	2190	2 Urban	2.living with spouse and/or others	3 Middle	2302.455811	1478.2572	1 FLHHMemberNameSel[1]	3 Somewhat satisfied	59	1 Yes	10	4 Secondary School/Matriculation completed			2 Hindu	.e	2 More than once a week	4 1 to 3 times a month	5 1 or more times a year	1 Very important	1 Caste, specify: DM012_caste	3 Other backward class (OBC)	.e	17 Telugu	.e	16	.e	0 No	0 No	0 No	0 No	0 No	0 No	0 No	0 No	0 No	0 No	0 No	0 No	0 No	0 No	0 No	1 Yes	0 No	0 No	0 No	0 No	0 No	9993
Maharashtra	1778	2 Urban	3.living with spouse and children	2 Poorer	3064.225098	3319.5681	1 FLHHMemberNameSel[1]	3 Somewhat satisfied	73	1 Yes	5	2 Primary Completed (Standard 5-7)	3 Can both read and write	3 Able to read whole sentence	3 Muslim	.e	1 Everyday	3 Once a week	6 Not at all	1 Very important	1 Caste, specify: DM012_caste	4 None of them	.e	4 Hindi	.e	3-18-10	.e	0 No	0 No	1 Yes	0 No	0 No	0 No	0 No	0 No	0 No	1 Yes	0 No	0 No	0 No	0 No	0 No	0 No	0 No	1 Yes	0 No	0 No	0 No	27
Tamil Nadu	2209	2 Urban	3.living with spouse and children	3 Middle	9940.873047	6382.3877	1 FLHHMemberNameSel[1]	3 Somewhat satisfied	56	1 Yes	8	3 Middle Completed (Standard 8- 9)			2 Hindu	.e	5 1 or more times a year	6 Not at all	6 Not at all	1 Very important	1 Caste, specify: DM012_caste	3 Other backward class (OBC)	.e	16 Tamil	.e	21	.e	0 No	0 No	0 No	0 No	0 No	0 No	0 No	0 No	0 No	0 No	0 No	0 No	0 No	0 No	0 No	0 No	0 No	0 No	0 No	0 No	1 Yes	9993
Gujarat	1620	2 Urban	4.living with children and others	2 Poorer	4961.758789	6472.2402	1 FLHHMemberNameSel[1]	2 Very satisfied	81	1 Yes	7	2 Primary Completed (Standard 5-7)			3 Muslim	.e	3 Once a week	4 1 to 3 times a month	5 1 or more times a year	1 Very important	1 Caste, specify: DM012_caste	3 Other backward class (OBC)	.e	3 Gujarati	.e	4	.e	0 No	0 No	0 No	1 Yes	0 No	0 No	0 No	0 No	0 No	0 No	0 No	0 No	0 No	0 No	0 No	0 No	0 No	0 No	0 No	0 No	0 No	40
Bihar	735	2 Urban	3.living with spouse and children	1 Poorest	5706.012207	6150.8301	6 FLHHMemberNameSel[6]	2 Very satisfied	70	1 Yes	4	1 Less than Primary (Standard 1-4)	3 Can both read and write	3 Able to read whole sentence	2 Hindu	.e	1 Everyday	4 1 to 3 times a month	5 1 or more times a year	1 Very important	1 Caste, specify: DM012_caste	4 None of them	.e	4 Hindi	.e	19	.e	0 No	0 No	0 No	0 No	0 No	0 No	0 No	0 No	0 No	0 No	0 No	0 No	0 No	0 No	0 No	0 No	0 No	0 No	1 Yes	0 No	0 No	45
Andhra Pradesh	1857	1 Rural	3.living with spouse and children	4 Richer	3861.928711	3526.7373	1 FLHHMemberNameSel[1]	2 Very satisfied	55	1 Yes	15	7 Graduate degree (B.A., B.Sc., B. Com.) completed			2 Hindu	.e	4 1 to 3 times a month	5 1 or more times a year	6 Not at all	1 Very important	1 Caste, specify: DM012_caste	3 Other backward class (OBC)	.e	17 Telugu	.e	21	.e	0 No	0 No	0 No	0 No	0 No	0 No	0 No	0 No	0 No	0 No	0 No	0 No	0 No	0 No	0 No	0 No	0 No	0 No	0 No	0 No	1 Yes	9993
Karnataka	1927	1 Rural	3.living with spouse and children	5 Richest	710.1480103	761.64838	1 FLHHMemberNameSel[1]	2 Very satisfied	53	1 Yes	12	5 Higher Secondary/Intermediate/Senior Secondary completed			2 Hindu	.e	1 Everyday	4 1 to 3 times a month	6 Not at all	1 Very important	1 Caste, specify: DM012_caste	3 Other backward class (OBC)	.e	5 Kannada	.e	21	.e	0 No	0 No	0 No	0 No	0 No	0 No	0 No	0 No	0 No	0 No	0 No	0 No	0 No	0 No	0 No	0 No	0 No	0 No	0 No	0 No	1 Yes	9993
Madhya Pradesh	1530	2 Urban	3.living with spouse and children	3 Middle	5083.441406	5902.1958	1 FLHHMemberNameSel[1]	2 Very satisfied	57	1 Yes	14	5 Higher Secondary/Intermediate/Senior Secondary completed			2 Hindu	.e	1 Everyday	6 Not at all	6 Not at all	2 Somewhat important	1 Caste, specify: DM012_caste	3 Other backward class (OBC)	.e	4 Hindi	.e	21	.e	0 No	0 No	0 No	0 No	0 No	0 No	0 No	0 No	0 No	0 No	0 No	0 No	0 No	0 No	0 No	0 No	0 No	0 No	0 No	0 No	1 Yes	9993
Punjab	132	1 Rural	2.living with spouse and/or others	5 Richest	1750.69397	1684.0579	1 FLHHMemberNameSel[1]	4 Not very satisfied	60	1 Yes	3	1 Less than Primary (Standard 1-4)	3 Can both read and write	3 Able to read whole sentence	5 Sikh	.e	6 Not at all	6 Not at all	6 Not at all	1 Very important	1 Caste, specify: DM012_caste	1 Scheduled caste	.e	13 Punjabi	.e	21	.e	0 No	0 No	0 No	0 No	0 No	0 No	0 No	0 No	0 No	0 No	0 No	0 No	0 No	0 No	0 No	0 No	0 No	0 No	0 No	0 No	1 Yes	9993
Himachal Pradesh	70	1 Rural	3.living with spouse and children	5 Richest	713.0924072	743.13586	1 FLHHMemberNameSel[1]	2 Very satisfied	60	1 Yes	8	3 Middle Completed (Standard 8- 9)			2 Hindu	.e	1 Everyday	3 Once a week	4 1 to 3 times a month	1 Very important	1 Caste, specify: DM012_caste	1 Scheduled caste	.e	4 Hindi	.e	20	haryanavi	0 No	0 No	0 No	0 No	0 No	0 No	0 No	0 No	0 No	0 No	0 No	0 No	0 No	0 No	0 No	0 No	0 No	0 No	0 No	1 Yes	0 No	9993
Kerala	2074	1 Rural	3.living with spouse and children	2 Poorer	7353.748047	644.78595	1 FLHHMemberNameSel[1]	3 Somewhat satisfied	53	1 Yes	10	4 Secondary School/Matriculation completed			2 Hindu	.e	6 Not at all	6 Not at all	6 Not at all	3 Not too important	1 Caste, specify: DM012_caste	1 Scheduled caste	.e	8 Malayalam	.e	21	.e	0 No	0 No	0 No	0 No	0 No	0 No	0 No	0 No	0 No	0 No	0 No	0 No	0 No	0 No	0 No	0 No	0 No	0 No	0 No	0 No	1 Yes	9993
Madhya Pradesh	1498	1 Rural	2.living with spouse and/or others	5 Richest	2201.246094	2709.9814	1 FLHHMemberNameSel[1]	5 Not at all satisfied	63	1 Yes	5	2 Primary Completed (Standard 5-7)	3 Can both read and write	3 Able to read whole sentence	2 Hindu	.e	1 Everyday	4 1 to 3 times a month	5 1 or more times a year	1 Very important	1 Caste, specify: DM012_caste	3 Other backward class (OBC)	.e	4 Hindi	.e	21	.e	0 No	0 No	0 No	0 No	0 No	0 No	0 No	0 No	0 No	0 No	0 No	0 No	0 No	0 No	0 No	0 No	0 No	0 No	0 No	0 No	1 Yes	9993
Karnataka	1908	1 Rural	3.living with spouse and children	4 Richer	7724.695313	8284.8945	1 FLHHMemberNameSel[1]	3 Somewhat satisfied	51	1 Yes	5	2 Primary Completed (Standard 5-7)	3 Can both read and write	3 Able to read whole sentence	2 Hindu	.e	1 Everyday	2 More than once a week	5 1 or more times a year	1 Very important	1 Caste, specify: DM012_caste	3 Other backward class (OBC)	.e	5 Kannada	.e	21	.e	0 No	0 No	0 No	0 No	0 No	0 No	0 No	0 No	0 No	0 No	0 No	0 No	0 No	0 No	0 No	0 No	0 No	0 No	0 No	0 No	1 Yes	9993
Delhi	374	2 Urban	3.living with spouse and children	2 Poorer	1844.9375	1421.2561	1 FLHHMemberNameSel[1]	2 Very satisfied	52	2 No			4 Cannot read or write		2 Hindu	.e	3 Once a week	5 1 or more times a year	5 1 or more times a year	1 Very important	1 Caste, specify: DM012_caste	4 None of them	.e	4 Hindi	.e	21	.e	0 No	0 No	0 No	0 No	0 No	0 No	0 No	0 No	0 No	0 No	0 No	0 No	0 No	0 No	0 No	0 No	0 No	0 No	0 No	0 No	1 Yes	9993
West Bengal	1223	2 Urban	3.living with spouse and children	2 Poorer	625.4871216	515.5047	1 FLHHMemberNameSel[1]	3 Somewhat satisfied	57	1 Yes	12	5 Higher Secondary/Intermediate/Senior Secondary completed			2 Hindu	.e	1 Everyday	5 1 or more times a year	6 Not at all	2 Somewhat important	3 No Caste/Tribe			2 Bengali	.e	4	.e	0 No	0 No	0 No	1 Yes	0 No	0 No	0 No	0 No	0 No	0 No	0 No	0 No	0 No	0 No	0 No	0 No	0 No	0 No	0 No	0 No	0 No	9993
Himachal Pradesh	92	1 Rural	3.living with spouse and children	2 Poorer	4614.941406	4809.3745	1 FLHHMemberNameSel[1]	2 Very satisfied	66	1 Yes	10	4 Secondary School/Matriculation completed			2 Hindu	.e	1 Everyday	4 1 to 3 times a month	5 1 or more times a year	1 Very important	1 Caste, specify: DM012_caste	4 None of them	.e	4 Hindi	.e	21	.e	0 No	0 No	0 No	0 No	0 No	0 No	0 No	0 No	0 No	0 No	0 No	0 No	0 No	0 No	0 No	0 No	0 No	0 No	0 No	0 No	1 Yes	9993
Odisha	1313	1 Rural	3.living with spouse and children	2 Poorer	7050.509766	7308.4067	1 FLHHMemberNameSel[1]	2 Very satisfied	57	1 Yes	1	1 Less than Primary (Standard 1-4)	4 Cannot read or write		2 Hindu	.e	1 Everyday	1 Everyday	5 1 or more times a year	1 Very important	1 Caste, specify: DM012_caste	1 Scheduled caste	.e	12 Oriya	.e	21	.e	0 No	0 No	0 No	0 No	0 No	0 No	0 No	0 No	0 No	0 No	0 No	0 No	0 No	0 No	0 No	0 No	0 No	0 No	0 No	0 No	1 Yes	9993
Odisha	1308	1 Rural	3.living with spouse and children	1 Poorest	2708.942139	2808.0313	1 FLHHMemberNameSel[1]	2 Very satisfied	61	2 No			4 Cannot read or write		2 Hindu	.e	4 1 to 3 times a month	4 1 to 3 times a month	5 1 or more times a year	2 Somewhat important	2 Tribe, specify: DM012_tribe	2 Scheduled tribe	.e	12 Oriya	.e	21	.e	0 No	0 No	0 No	0 No	0 No	0 No	0 No	0 No	0 No	0 No	0 No	0 No	0 No	0 No	0 No	0 No	0 No	0 No	0 No	0 No	1 Yes	39
Odisha	1313	1 Rural	2.living with spouse and/or others	4 Richer	2896.88501	3002.8486	1 FLHHMemberNameSel[1]	2 Very satisfied	51	2 No			4 Cannot read or write		2 Hindu	.e	6 Not at all	5 1 or more times a year	5 1 or more times a year	1 Very important	1 Caste, specify: DM012_caste	1 Scheduled caste	.e	12 Oriya	.e	21	.e	0 No	0 No	0 No	0 No	0 No	0 No	0 No	0 No	0 No	0 No	0 No	0 No	0 No	0 No	0 No	0 No	0 No	0 No	0 No	0 No	1 Yes	9993
Tamil Nadu	2229	2 Urban	3.living with spouse and children	1 Poorest	1267.743774	813.93585	1 FLHHMemberNameSel[1]	3 Somewhat satisfied	54	1 Yes	4	1 Less than Primary (Standard 1-4)	3 Can both read and write	3 Able to read whole sentence	2 Hindu	.e	4 1 to 3 times a month	5 1 or more times a year	5 1 or more times a year	2 Somewhat important	1 Caste, specify: DM012_caste	3 Other backward class (OBC)	.e	16 Tamil	.e	21	.e	0 No	0 No	0 No	0 No	0 No	0 No	0 No	0 No	0 No	0 No	0 No	0 No	0 No	0 No	0 No	0 No	0 No	0 No	0 No	0 No	1 Yes	9993
Punjab	106	1 Rural	3.living with spouse and children	3 Middle	3134.545898	3015.2366	1 FLHHMemberNameSel[1]	2 Very satisfied	54	1 Yes	7	2 Primary Completed (Standard 5-7)			2 Hindu	.e	1 Everyday	3 Once a week	5 1 or more times a year	1 Very important	1 Caste, specify: DM012_caste	1 Scheduled caste	.e	13 Punjabi	.e	21	.e	0 No	0 No	0 No	0 No	0 No	0 No	0 No	0 No	0 No	0 No	0 No	0 No	0 No	0 No	0 No	0 No	0 No	0 No	0 No	0 No	1 Yes	9993
Meghalaya	998	1 Rural	3.living with spouse and children	1 Poorest	834.8798218	922.80438	1 FLHHMemberNameSel[1]	1 Completely satisfied	48	1 Yes	1	1 Less than Primary (Standard 1-4)	3 Can both read and write	3 Able to read whole sentence	4 Christian	.e	1 Everyday	3 Once a week	5 1 or more times a year	1 Very important	2 Tribe, specify: DM012_tribe	2 Scheduled tribe	.e	20 Others, please Specify DM014_other	khasi	21	.e	0 No	0 No	0 No	0 No	0 No	0 No	0 No	0 No	0 No	0 No	0 No	0 No	0 No	0 No	0 No	0 No	0 No	0 No	0 No	0 No	1 Yes	9993
West Bengal	1190	2 Urban	3.living with spouse and children	3 Middle	765.3324585	630.76038	1 FLHHMemberNameSel[1]	2 Very satisfied	58	2 No			4 Cannot read or write		2 Hindu	.e	1 Everyday	5 1 or more times a year	6 Not at all	1 Very important	1 Caste, specify: DM012_caste	4 None of them	.e	4 Hindi	.e	2	.e	0 No	1 Yes	0 No	0 No	0 No	0 No	0 No	0 No	0 No	0 No	0 No	0 No	0 No	0 No	0 No	0 No	0 No	0 No	0 No	0 No	0 No	9993
Uttar Pradesh	623	2 Urban	2.living with spouse and/or others	5 Richest	3303.208008	2583.0066	1 FLHHMemberNameSel[1]	3 Somewhat satisfied	67	1 Yes	10	4 Secondary School/Matriculation completed			2 Hindu	.e	1 Everyday	1 Everyday	1 Everyday	1 Very important	1 Caste, specify: DM012_caste	4 None of them	.e	4 Hindi	.e	21	.e	0 No	0 No	0 No	0 No	0 No	0 No	0 No	0 No	0 No	0 No	0 No	0 No	0 No	0 No	0 No	0 No	0 No	0 No	0 No	0 No	1 Yes	9993
Andhra Pradesh	1868	1 Rural	2.living with spouse and/or others	5 Richest	4281.165527	3909.5872	1 FLHHMemberNameSel[1]	4 Not very satisfied	70	2 No			4 Cannot read or write		2 Hindu	.e	5 1 or more times a year	6 Not at all	6 Not at all	2 Somewhat important	1 Caste, specify: DM012_caste	4 None of them	.e	17 Telugu	.e	21	.e	0 No	0 No	0 No	0 No	0 No	0 No	0 No	0 No	0 No	0 No	0 No	0 No	0 No	0 No	0 No	0 No	0 No	0 No	0 No	0 No	1 Yes	9993
Rajasthan	429	1 Rural	3.living with spouse and children	3 Middle	5063.091309	4609.4565	1 FLHHMemberNameSel[1]	2 Very satisfied	66	2 No			4 Cannot read or write		2 Hindu	.e	3 Once a week	4 1 to 3 times a month	4 1 to 3 times a month	1 Very important	2 Tribe, specify: DM012_tribe	2 Scheduled tribe	.e	4 Hindi	.e	20	assamese	0 No	0 No	0 No	0 No	0 No	0 No	0 No	0 No	0 No	0 No	0 No	0 No	0 No	0 No	0 No	0 No	0 No	0 No	0 No	1 Yes	0 No	9993
Maharashtra	1829	2 Urban	2.living with spouse and/or others	3 Middle	1160.432861	1257.1322	1 FLHHMemberNameSel[1]	3 Somewhat satisfied	68	1 Yes	15	7 Graduate degree (B.A., B.Sc., B. Com.) completed			2 Hindu	.e	1 Everyday	3 Once a week	6 Not at all	1 Very important	1 Caste, specify: DM012_caste	4 None of them	.e	10 Marathi	.e	Apr-19	.e	0 No	0 No	0 No	1 Yes	0 No	0 No	0 No	0 No	0 No	0 No	0 No	0 No	0 No	0 No	0 No	0 No	0 No	0 No	1 Yes	0 No	0 No	9993
Manipur	872	1 Rural	2.living with spouse and/or others	3 Middle	384.1358643	366.46393	1 FLHHMemberNameSel[1]	3 Somewhat satisfied	66	1 Yes	1	1 Less than Primary (Standard 1-4)	2 Can write only		10 Other please specify DM010_other	indigenious	1 Everyday	6 Not at all	5 1 or more times a year	2 Somewhat important	2 Tribe, specify: DM012_tribe	2 Scheduled tribe	.e	20 Others, please Specify DM014_other	poula	21	.e	0 No	0 No	0 No	0 No	0 No	0 No	0 No	0 No	0 No	0 No	0 No	0 No	0 No	0 No	0 No	0 No	0 No	0 No	0 No	0 No	1 Yes	9993
Punjab	171	2 Urban	3.living with spouse and children	1 Poorest	4023.267578	2135.1692	1 FLHHMemberNameSel[1]	3 Somewhat satisfied	60	1 Yes	8	3 Middle Completed (Standard 8- 9)			2 Hindu	.e	1 Everyday	4 1 to 3 times a month	4 1 to 3 times a month	1 Very important	1 Caste, specify: DM012_caste	4 None of them	.e	13 Punjabi	.e	4	.e	0 No	0 No	0 No	1 Yes	0 No	0 No	0 No	0 No	0 No	0 No	0 No	0 No	0 No	0 No	0 No	0 No	0 No	0 No	0 No	0 No	0 No	9993
Tamil Nadu	2199	2 Urban	2.living with spouse and/or others	5 Richest	7981.483398	5124.3916	1 FLHHMemberNameSel[1]	3 Somewhat satisfied	61	1 Yes	3	1 Less than Primary (Standard 1-4)	4 Cannot read or write		2 Hindu	.e	1 Everyday	1 Everyday	6 Not at all	1 Very important	1 Caste, specify: DM012_caste	3 Other backward class (OBC)	.e	16 Tamil	.e	21	.e	0 No	0 No	0 No	0 No	0 No	0 No	0 No	0 No	0 No	0 No	0 No	0 No	0 No	0 No	0 No	0 No	0 No	0 No	0 No	0 No	1 Yes	9993
Karnataka	1906	1 Rural	4.living with children and others	1 Poorest	3589.231445	3849.5244	1 FLHHMemberNameSel[1]	5 Not at all satisfied	72	1 Yes	6	2 Primary Completed (Standard 5-7)			2 Hindu	.e	1 Everyday	5 1 or more times a year	6 Not at all	1 Very important	1 Caste, specify: DM012_caste	3 Other backward class (OBC)	.e	5 Kannada	.e	04-Oct	.e	0 No	0 No	0 No	1 Yes	0 No	0 No	0 No	0 No	0 No	1 Yes	0 No	0 No	0 No	0 No	0 No	0 No	0 No	0 No	0 No	0 No	0 No	9993
Karnataka	1952	2 Urban	3.living with spouse and children	3 Middle	298.2604065	901.28339	5 FLHHMemberNameSel[5]	3 Somewhat satisfied	65	1 Yes	9	3 Middle Completed (Standard 8- 9)			2 Hindu	.e	1 Everyday	4 1 to 3 times a month	5 1 or more times a year	1 Very important	1 Caste, specify: DM012_caste	3 Other backward class (OBC)	.e	16 Tamil	.e	May-17	.e	0 No	0 No	0 No	0 No	1 Yes	0 No	0 No	0 No	0 No	0 No	0 No	0 No	0 No	0 No	0 No	0 No	1 Yes	0 No	0 No	0 No	0 No	9993
Meghalaya	992	1 Rural	3.living with spouse and children	1 Poorest	204.4955292	226.03177	1 FLHHMemberNameSel[1]	2 Very satisfied	65	1 Yes	7	2 Primary Completed (Standard 5-7)			4 Christian	.e	2 More than once a week	3 Once a week	4 1 to 3 times a month	1 Very important	2 Tribe, specify: DM012_tribe	2 Scheduled tribe	.e	20 Others, please Specify DM014_other	garo	21	.e	0 No	0 No	0 No	0 No	0 No	0 No	0 No	0 No	0 No	0 No	0 No	0 No	0 No	0 No	0 No	0 No	0 No	0 No	0 No	0 No	1 Yes	9993
Assam	1031	1 Rural	3.living with spouse and children	5 Richest	2517.233154	2947.009	1 FLHHMemberNameSel[1]	3 Somewhat satisfied	47	1 Yes	9	3 Middle Completed (Standard 8- 9)			3 Muslim	.e	1 Everyday	1 Everyday	5 1 or more times a year	1 Very important	3 No Caste/Tribe			2 Bengali	.e	1	.e	1 Yes	0 No	0 No	0 No	0 No	0 No	0 No	0 No	0 No	0 No	0 No	0 No	0 No	0 No	0 No	0 No	0 No	0 No	0 No	0 No	0 No	9993
Punjab	120	1 Rural	3.living with spouse and children	4 Richer	1920.399414	1847.3038	1 FLHHMemberNameSel[1]	2 Very satisfied	63	2 No			4 Cannot read or write		5 Sikh	.e	2 More than once a week	6 Not at all	4 1 to 3 times a month	1 Very important	1 Caste, specify: DM012_caste	1 Scheduled caste	.e	13 Punjabi	.e	21	.e	0 No	0 No	0 No	0 No	0 No	0 No	0 No	0 No	0 No	0 No	0 No	0 No	0 No	0 No	0 No	0 No	0 No	0 No	0 No	0 No	1 Yes	63
Gujarat	1616	2 Urban	3.living with spouse and children	1 Poorest	3702.717041	4829.915	1 FLHHMemberNameSel[1]	1 Completely satisfied	52	1 Yes	4	1 Less than Primary (Standard 1-4)	3 Can both read and write	3 Able to read whole sentence	3 Muslim	.e	2 More than once a week	4 1 to 3 times a month	5 1 or more times a year	1 Very important	1 Caste, specify: DM012_caste	3 Other backward class (OBC)	.e	3 Gujarati	.e	4	.e	0 No	0 No	0 No	1 Yes	0 No	0 No	0 No	0 No	0 No	0 No	0 No	0 No	0 No	0 No	0 No	0 No	0 No	0 No	0 No	0 No	0 No	9993
Rajasthan	438	1 Rural	3.living with spouse and children	1 Poorest	4002.345947	3643.75	1 FLHHMemberNameSel[1]	3 Somewhat satisfied	54	2 No			4 Cannot read or write		2 Hindu	.e	1 Everyday	3 Once a week	2 More than once a week	1 Very important	1 Caste, specify: DM012_caste	2 Scheduled tribe	.e	4 Hindi	.e	14	.e	0 No	0 No	0 No	0 No	0 No	0 No	0 No	0 No	0 No	0 No	0 No	0 No	0 No	1 Yes	0 No	0 No	0 No	0 No	0 No	0 No	0 No	3
Tamil Nadu	2171	1 Rural	2.living with spouse and/or others	2 Poorer	8388.552734	9796.1855	1 FLHHMemberNameSel[1]	1 Completely satisfied	64	1 Yes	3	1 Less than Primary (Standard 1-4)	3 Can both read and write	3 Able to read whole sentence	2 Hindu	.e	1 Everyday	6 Not at all	6 Not at all	1 Very important	1 Caste, specify: DM012_caste	1 Scheduled caste	.e	16 Tamil	.e	21	.e	0 No	0 No	0 No	0 No	0 No	0 No	0 No	0 No	0 No	0 No	0 No	0 No	0 No	0 No	0 No	0 No	0 No	0 No	0 No	0 No	1 Yes	10
Maharashtra	1806	2 Urban	3.living with spouse and children	5 Richest	11866.69238	12855.548	1 FLHHMemberNameSel[1]	1 Completely satisfied	68	1 Yes	15	7 Graduate degree (B.A., B.Sc., B. Com.) completed			2 Hindu	.e	1 Everyday	4 1 to 3 times a month	5 1 or more times a year	1 Very important	1 Caste, specify: DM012_caste	3 Other backward class (OBC)	.e	10 Marathi	.e	Apr-19	.e	0 No	0 No	0 No	1 Yes	0 No	0 No	0 No	0 No	0 No	0 No	0 No	0 No	0 No	0 No	0 No	0 No	0 No	0 No	1 Yes	0 No	0 No	44
Lakshadweep	2030	1 Rural	3.living with spouse and children	2 Poorer	4.024231434	1.1717116	1 FLHHMemberNameSel[1]	3 Somewhat satisfied	55	1 Yes	5	2 Primary Completed (Standard 5-7)	3 Can both read and write	3 Able to read whole sentence	3 Muslim	.e	1 Everyday	1 Everyday	3 Once a week	1 Very important	1 Caste, specify: DM012_caste	2 Scheduled tribe	.e	8 Malayalam	.e	20	jeseri	0 No	0 No	0 No	0 No	0 No	0 No	0 No	0 No	0 No	0 No	0 No	0 No	0 No	0 No	0 No	0 No	0 No	0 No	0 No	1 Yes	0 No	9993
Bihar	727	1 Rural	3.living with spouse and children	5 Richest	4597.83252	4856.7168	1 FLHHMemberNameSel[1]	2 Very satisfied	53	1 Yes	9	3 Middle Completed (Standard 8- 9)			2 Hindu	.e	1 Everyday	6 Not at all	6 Not at all	1 Very important	1 Caste, specify: DM012_caste	3 Other backward class (OBC)	.e	4 Hindi	.e	21	.e	0 No	0 No	0 No	0 No	0 No	0 No	0 No	0 No	0 No	0 No	0 No	0 No	0 No	0 No	0 No	0 No	0 No	0 No	0 No	0 No	1 Yes	9993
Telangana	2376	1 Rural	3.living with spouse and children	1 Poorest	1161.853149	1075.6427	1 FLHHMemberNameSel[1]	2 Very satisfied	48	2 No			4 Cannot read or write		2 Hindu	.e	6 Not at all	6 Not at all	6 Not at all	2 Somewhat important	1 Caste, specify: DM012_caste	1 Scheduled caste	.e	17 Telugu	.e	21	.e	0 No	0 No	0 No	0 No	0 No	0 No	0 No	0 No	0 No	0 No	0 No	0 No	0 No	0 No	0 No	0 No	0 No	0 No	0 No	0 No	1 Yes	9993
Maharashtra	1713	1 Rural	3.living with spouse and children	2 Poorer	6009.289551	6949.2759	1 FLHHMemberNameSel[1]	2 Very satisfied	46	1 Yes	10	4 Secondary School/Matriculation completed			2 Hindu	.e	1 Everyday	2 More than once a week	6 Not at all	1 Very important	1 Caste, specify: DM012_caste	3 Other backward class (OBC)	.e	10 Marathi	.e	4	.e	0 No	0 No	0 No	1 Yes	0 No	0 No	0 No	0 No	0 No	0 No	0 No	0 No	0 No	0 No	0 No	0 No	0 No	0 No	0 No	0 No	0 No	9993
Jammu and Kashmir	6	1 Rural	3.living with spouse and children	5 Richest	769.8475952	770.73102	1 FLHHMemberNameSel[1]	3 Somewhat satisfied	62	1 Yes	6	2 Primary Completed (Standard 5-7)			3 Muslim	.e	1 Everyday	2 More than once a week	2 More than once a week	1 Very important	3 No Caste/Tribe			4 Hindi	.e	18	.e	0 No	0 No	0 No	0 No	0 No	0 No	0 No	0 No	0 No	0 No	0 No	0 No	0 No	0 No	0 No	0 No	0 No	1 Yes	0 No	0 No	0 No	10
Uttar Pradesh	495	1 Rural	3.living with spouse and children	2 Poorer	5269.931641	4264.6699	1 FLHHMemberNameSel[1]	3 Somewhat satisfied	54	2 No			4 Cannot read or write		2 Hindu	.e	6 Not at all	6 Not at all	6 Not at all	1 Very important	1 Caste, specify: DM012_caste	3 Other backward class (OBC)	.e	4 Hindi	.e	21	.e	0 No	0 No	0 No	0 No	0 No	0 No	0 No	0 No	0 No	0 No	0 No	0 No	0 No	0 No	0 No	0 No	0 No	0 No	0 No	0 No	1 Yes	9993
Sikkim	768	1 Rural	3.living with spouse and children	4 Richer	136.164343	96.917084		2 Very satisfied	49	2 No			2 Can write only		2 Hindu	.e	1 Everyday	4 1 to 3 times a month	4 1 to 3 times a month	1 Very important	1 Caste, specify: DM012_caste	1 Scheduled caste	.e	11 Nepali	.e	4	.e	0 No	0 No	0 No	1 Yes	0 No	0 No	0 No	0 No	0 No	0 No	0 No	0 No	0 No	0 No	0 No	0 No	0 No	0 No	0 No	0 No	0 No	25
Bihar	636	1 Rural	3.living with spouse and children	1 Poorest	3375.918457	3566.0017	6 FLHHMemberNameSel[6]	2 Very satisfied	51	2 No			4 Cannot read or write		2 Hindu	.e	6 Not at all	6 Not at all	6 Not at all	1 Very important	1 Caste, specify: DM012_caste	1 Scheduled caste	.e	4 Hindi	.e	20	maithili	0 No	0 No	0 No	0 No	0 No	0 No	0 No	0 No	0 No	0 No	0 No	0 No	0 No	0 No	0 No	0 No	0 No	0 No	0 No	1 Yes	0 No	9993
Punjab	136	1 Rural	3.living with spouse and children	5 Richest	1344.956299	1293.7637	1 FLHHMemberNameSel[1]	2 Very satisfied	57	1 Yes	10	4 Secondary School/Matriculation completed			5 Sikh	.e	1 Everyday	3 Once a week	6 Not at all	1 Very important	1 Caste, specify: DM012_caste	4 None of them	.e	13 Punjabi	.e	21	.e	0 No	0 No	0 No	0 No	0 No	0 No	0 No	0 No	0 No	0 No	0 No	0 No	0 No	0 No	0 No	0 No	0 No	0 No	0 No	0 No	1 Yes	9993
Bihar	695	1 Rural	3.living with spouse and children	3 Middle	3305.063232	3491.157	1 FLHHMemberNameSel[1]	3 Somewhat satisfied	50	1 Yes	12	5 Higher Secondary/Intermediate/Senior Secondary completed			2 Hindu	.e	1 Everyday	4 1 to 3 times a month	4 1 to 3 times a month	1 Very important	1 Caste, specify: DM012_caste	3 Other backward class (OBC)	.e	4 Hindi	.e	21	.e	0 No	0 No	0 No	0 No	0 No	0 No	0 No	0 No	0 No	0 No	0 No	0 No	0 No	0 No	0 No	0 No	0 No	0 No	0 No	0 No	1 Yes	9993
Uttarakhand	265	2 Urban	3.living with spouse and children	1 Poorest	783.7421265	560.35565	1 FLHHMemberNameSel[1]	1 Completely satisfied	50	1 Yes	3	1 Less than Primary (Standard 1-4)	3 Can both read and write	3 Able to read whole sentence	3 Muslim	.e	3 Once a week	3 Once a week	6 Not at all	1 Very important	1 Caste, specify: DM012_caste	3 Other backward class (OBC)	.e	4 Hindi	.e	21	.e	0 No	0 No	0 No	0 No	0 No	0 No	0 No	0 No	0 No	0 No	0 No	0 No	0 No	0 No	0 No	0 No	0 No	0 No	0 No	0 No	1 Yes	9993
Jammu and Kashmir	2	1 Rural	4.living with children and others	4 Richer	1770.239258	1772.2708	1 FLHHMemberNameSel[1]	2 Very satisfied	61	2 No			4 Cannot read or write		3 Muslim	.e	1 Everyday	6 Not at all	6 Not at all	1 Very important	1 Caste, specify: DM012_caste	4 None of them	.e	6 Kashmiri	.e	18	.e	0 No	0 No	0 No	0 No	0 No	0 No	0 No	0 No	0 No	0 No	0 No	0 No	0 No	0 No	0 No	0 No	0 No	1 Yes	0 No	0 No	0 No	22
Andhra Pradesh	1855	1 Rural	3.living with spouse and children	1 Poorest	2568.602539	2345.6638	1 FLHHMemberNameSel[1]	3 Somewhat satisfied	61	2 No			4 Cannot read or write		2 Hindu	.e	2 More than once a week	5 1 or more times a year	5 1 or more times a year	2 Somewhat important	1 Caste, specify: DM012_caste	3 Other backward class (OBC)	.e	17 Telugu	.e	21	.e	0 No	0 No	0 No	0 No	0 No	0 No	0 No	0 No	0 No	0 No	0 No	0 No	0 No	0 No	0 No	0 No	0 No	0 No	0 No	0 No	1 Yes	9993
Assam	1068	1 Rural	3.living with spouse and children	4 Richer	1756.901733	2056.8635	1 FLHHMemberNameSel[1]	1 Completely satisfied	47	1 Yes	15	7 Graduate degree (B.A., B.Sc., B. Com.) completed			2 Hindu	.e	4 1 to 3 times a month	6 Not at all	6 Not at all	1 Very important	1 Caste, specify: DM012_caste	4 None of them	.e	2 Bengali	.e	4	.e	0 No	0 No	0 No	1 Yes	0 No	0 No	0 No	0 No	0 No	0 No	0 No	0 No	0 No	0 No	0 No	0 No	0 No	0 No	0 No	0 No	0 No	9993
Jammu and Kashmir	16	1 Rural	3.living with spouse and children	2 Poorer	288.4349976	288.76599	2 FLHHMemberNameSel[2]	4 Not very satisfied	48	2 No			4 Cannot read or write		3 Muslim	.e	1 Everyday	5 1 or more times a year	6 Not at all	1 Very important	.d	2 Scheduled tribe	.e	20 Others, please Specify DM014_other	adibashi	18	.e	0 No	0 No	0 No	0 No	0 No	0 No	0 No	0 No	0 No	0 No	0 No	0 No	0 No	0 No	0 No	0 No	0 No	1 Yes	0 No	0 No	0 No	9993
Jharkhand	1292	2 Urban	3.living with spouse and children	5 Richest	4606.598145	3878.7922	1 FLHHMemberNameSel[1]	2 Very satisfied	47	1 Yes	15	7 Graduate degree (B.A., B.Sc., B. Com.) completed			2 Hindu	.e	1 Everyday	6 Not at all	4 1 to 3 times a month	1 Very important	1 Caste, specify: DM012_caste	4 None of them	.e	4 Hindi	.e	21	.e	0 No	0 No	0 No	0 No	0 No	0 No	0 No	0 No	0 No	0 No	0 No	0 No	0 No	0 No	0 No	0 No	0 No	0 No	0 No	0 No	1 Yes	3
Uttarakhand	262	2 Urban	3.living with spouse and children	2 Poorer	1168.805054	835.66583	1 FLHHMemberNameSel[1]	2 Very satisfied	48	1 Yes	15	7 Graduate degree (B.A., B.Sc., B. Com.) completed			2 Hindu	.e	1 Everyday	5 1 or more times a year	5 1 or more times a year	1 Very important	1 Caste, specify: DM012_caste	4 None of them	.e	4 Hindi	.e	19	.e	0 No	0 No	0 No	0 No	0 No	0 No	0 No	0 No	0 No	0 No	0 No	0 No	0 No	0 No	0 No	0 No	0 No	0 No	1 Yes	0 No	0 No	9993
Bihar	683	1 Rural	2.living with spouse and/or others	3 Middle	5090.403809	5377.0225	1 FLHHMemberNameSel[1]	1 Completely satisfied	68	1 Yes	12	5 Higher Secondary/Intermediate/Senior Secondary completed			2 Hindu	.e	1 Everyday	2 More than once a week	3 Once a week	1 Very important	1 Caste, specify: DM012_caste	3 Other backward class (OBC)	.e	4 Hindi	.e	20	odiya	0 No	0 No	0 No	0 No	0 No	0 No	0 No	0 No	0 No	0 No	0 No	0 No	0 No	0 No	0 No	0 No	0 No	0 No	0 No	1 Yes	0 No	68
Bihar	657	1 Rural	2.living with spouse and/or others	1 Poorest	3692.299316	3900.1968	1 FLHHMemberNameSel[1]	3 Somewhat satisfied	60	2 No			4 Cannot read or write		2 Hindu	.e	1 Everyday	5 1 or more times a year	5 1 or more times a year	1 Very important	1 Caste, specify: DM012_caste	1 Scheduled caste	.e	4 Hindi	.e	21	.e	0 No	0 No	0 No	0 No	0 No	0 No	0 No	0 No	0 No	0 No	0 No	0 No	0 No	0 No	0 No	0 No	0 No	0 No	0 No	0 No	1 Yes	50
Karnataka	1909	1 Rural	2.living with spouse and/or others	4 Richer	8236.34668	8833.6514	1 FLHHMemberNameSel[1]	3 Somewhat satisfied	70	1 Yes	10	4 Secondary School/Matriculation completed			2 Hindu	.e	1 Everyday	5 1 or more times a year	5 1 or more times a year	1 Very important	1 Caste, specify: DM012_caste	3 Other backward class (OBC)	.e	5 Kannada	.e	21	.e	0 No	0 No	0 No	0 No	0 No	0 No	0 No	0 No	0 No	0 No	0 No	0 No	0 No	0 No	0 No	0 No	0 No	0 No	0 No	0 No	1 Yes	9993
Maharashtra	1818	2 Urban	3.living with spouse and children	1 Poorest	12317.58301	13344.012	3 FLHHMemberNameSel[3]	3 Somewhat satisfied	46	1 Yes	11	4 Secondary School/Matriculation completed			2 Hindu	.e	1 Everyday	3 Once a week	6 Not at all	1 Very important	1 Caste, specify: DM012_caste	4 None of them	.e	10 Marathi	.e	Apr-19	.e	0 No	0 No	0 No	1 Yes	0 No	0 No	0 No	0 No	0 No	0 No	0 No	0 No	0 No	0 No	0 No	0 No	0 No	0 No	1 Yes	0 No	0 No	35
Rajasthan	433	1 Rural	3.living with spouse and children	4 Richer	9946.558594	9055.3828	1 FLHHMemberNameSel[1]	1 Completely satisfied	62	1 Yes	5	2 Primary Completed (Standard 5-7)	3 Can both read and write	3 Able to read whole sentence	2 Hindu	.e	6 Not at all	4 1 to 3 times a month	6 Not at all	1 Very important	1 Caste, specify: DM012_caste	3 Other backward class (OBC)	.e	4 Hindi	.e	14	.e	0 No	0 No	0 No	0 No	0 No	0 No	0 No	0 No	0 No	0 No	0 No	0 No	0 No	1 Yes	0 No	0 No	0 No	0 No	0 No	0 No	0 No	9993
Punjab	124	1 Rural	3.living with spouse and children	4 Richer	2659.054688	2557.8438	1 FLHHMemberNameSel[1]	2 Very satisfied	65	1 Yes	10	4 Secondary School/Matriculation completed			5 Sikh	.e	1 Everyday	5 1 or more times a year	5 1 or more times a year	1 Very important	1 Caste, specify: DM012_caste	1 Scheduled caste	.e	13 Punjabi	.e	19-Apr	.e	0 No	0 No	0 No	1 Yes	0 No	0 No	0 No	0 No	0 No	0 No	0 No	0 No	0 No	0 No	0 No	0 No	0 No	0 No	1 Yes	0 No	0 No	40
Karnataka	1907	1 Rural	3.living with spouse and children	3 Middle	3272.115479	3509.4109	1 FLHHMemberNameSel[1]	4 Not very satisfied	48	1 Yes	5	2 Primary Completed (Standard 5-7)	3 Can both read and write	2 Able to read only part of sentence	2 Hindu	.e	1 Everyday	1 Everyday	6 Not at all	1 Very important	1 Caste, specify: DM012_caste	1 Scheduled caste	.e	5 Kannada	.e	21	.e	0 No	0 No	0 No	0 No	0 No	0 No	0 No	0 No	0 No	0 No	0 No	0 No	0 No	0 No	0 No	0 No	0 No	0 No	0 No	0 No	1 Yes	47
Telangana	2361	1 Rural	2.living with spouse and/or others	3 Middle	3806.312988	3523.8813	1 FLHHMemberNameSel[1]	3 Somewhat satisfied	68	2 No			4 Cannot read or write		2 Hindu	.e	1 Everyday	4 1 to 3 times a month	6 Not at all	1 Very important	1 Caste, specify: DM012_caste	2 Scheduled tribe	.e	17 Telugu	.e	21	.e	0 No	0 No	0 No	0 No	0 No	0 No	0 No	0 No	0 No	0 No	0 No	0 No	0 No	0 No	0 No	0 No	0 No	0 No	0 No	0 No	1 Yes	9993
Madhya Pradesh	1527	2 Urban	3.living with spouse and children	2 Poorer	3535.834229	4105.3262	1 FLHHMemberNameSel[1]	1 Completely satisfied	48	1 Yes	12	5 Higher Secondary/Intermediate/Senior Secondary completed			2 Hindu	.e	1 Everyday	4 1 to 3 times a month	5 1 or more times a year	1 Very important	1 Caste, specify: DM012_caste	1 Scheduled caste	.e	4 Hindi	.e	21	.e	0 No	0 No	0 No	0 No	0 No	0 No	0 No	0 No	0 No	0 No	0 No	0 No	0 No	0 No	0 No	0 No	0 No	0 No	0 No	0 No	1 Yes	9993
Punjab	165	2 Urban	3.living with spouse and children	5 Richest	2467.429932	1309.478	1 FLHHMemberNameSel[1]	2 Very satisfied	58	1 Yes	12	5 Higher Secondary/Intermediate/Senior Secondary completed			2 Hindu	.e	1 Everyday	6 Not at all	6 Not at all	1 Very important	1 Caste, specify: DM012_caste	4 None of them	.e	13 Punjabi	.e	4	.e	0 No	0 No	0 No	1 Yes	0 No	0 No	0 No	0 No	0 No	0 No	0 No	0 No	0 No	0 No	0 No	0 No	0 No	0 No	0 No	0 No	0 No	37
Tamil Nadu	2148	1 Rural	5.living with others only	5 Richest	6068.993652	7087.394	1 FLHHMemberNameSel[1]	3 Somewhat satisfied	70	2 No			4 Cannot read or write		2 Hindu	.e	6 Not at all	6 Not at all	6 Not at all	2 Somewhat important	1 Caste, specify: DM012_caste	3 Other backward class (OBC)	.e	17 Telugu	.e	16	.e	0 No	0 No	0 No	0 No	0 No	0 No	0 No	0 No	0 No	0 No	0 No	0 No	0 No	0 No	0 No	1 Yes	0 No	0 No	0 No	0 No	0 No	40
Haryana	320	2 Urban	3.living with spouse and children	3 Middle	1900.143799	1498.967	1 FLHHMemberNameSel[1]	2 Very satisfied	50	2 No			4 Cannot read or write		2 Hindu	.e	3 Once a week	6 Not at all	4 1 to 3 times a month	2 Somewhat important	1 Caste, specify: DM012_caste	3 Other backward class (OBC)	.e	4 Hindi	.e	21	.e	0 No	0 No	0 No	0 No	0 No	0 No	0 No	0 No	0 No	0 No	0 No	0 No	0 No	0 No	0 No	0 No	0 No	0 No	0 No	0 No	1 Yes	9993
Punjab	110	1 Rural	3.living with spouse and children	5 Richest	3299.640381	3174.0474	1 FLHHMemberNameSel[1]	2 Very satisfied	55	1 Yes	5	2 Primary Completed (Standard 5-7)	3 Can both read and write	1 Cannot read at all	5 Sikh	.e	6 Not at all	2 More than once a week	5 1 or more times a year	1 Very important	1 Caste, specify: DM012_caste	4 None of them	.e	13 Punjabi	.e	21	.e	0 No	0 No	0 No	0 No	0 No	0 No	0 No	0 No	0 No	0 No	0 No	0 No	0 No	0 No	0 No	0 No	0 No	0 No	0 No	0 No	1 Yes	9993
Karnataka	1921	1 Rural	3.living with spouse and children	5 Richest	7736.447266	8297.499	1 FLHHMemberNameSel[1]	2 Very satisfied	64	1 Yes	7	2 Primary Completed (Standard 5-7)			2 Hindu	.e	1 Everyday	4 1 to 3 times a month	3 Once a week	2 Somewhat important	1 Caste, specify: DM012_caste	1 Scheduled caste	.e	5 Kannada	.e	21	.e	0 No	0 No	0 No	0 No	0 No	0 No	0 No	0 No	0 No	0 No	0 No	0 No	0 No	0 No	0 No	0 No	0 No	0 No	0 No	0 No	1 Yes	9993
Odisha	1343	1 Rural	2.living with spouse and/or others	5 Richest	2529.157959	2621.6707	1 FLHHMemberNameSel[1]	2 Very satisfied	58	1 Yes	20	9 Professional course/degree (B.Ed, BE, B.Tech, MBBS, BHMS, BAMS, B.Pharm, BCS, BCA, BBA, LLB, BVSc., B. Arch, M.Ed, ME, M.Tech, MD, M.Pharm, MCS, MCA, MBA,LLM, MVSc., M. Arch, MS, CA, CS, CWA)Completed			2 Hindu	.e	1 Everyday	4 1 to 3 times a month	5 1 or more times a year	1 Very important	1 Caste, specify: DM012_caste	3 Other backward class (OBC)	.e	12 Oriya	.e	19	.e	0 No	0 No	0 No	0 No	0 No	0 No	0 No	0 No	0 No	0 No	0 No	0 No	0 No	0 No	0 No	0 No	0 No	0 No	1 Yes	0 No	0 No	9993
Bihar	735	2 Urban	3.living with spouse and children	2 Poorer	5706.012207	6150.8301	1 FLHHMemberNameSel[1]	2 Very satisfied	57	1 Yes	12	5 Higher Secondary/Intermediate/Senior Secondary completed			2 Hindu	.e	1 Everyday	1 Everyday	2 More than once a week	1 Very important	1 Caste, specify: DM012_caste	4 None of them	.e	4 Hindi	.e	19	.e	0 No	0 No	0 No	0 No	0 No	0 No	0 No	0 No	0 No	0 No	0 No	0 No	0 No	0 No	0 No	0 No	0 No	0 No	1 Yes	0 No	0 No	9993
Karnataka	1943	1 Rural	3.living with spouse and children	4 Richer	5591.29541	5996.7793	1 FLHHMemberNameSel[1]	3 Somewhat satisfied	49	1 Yes	12	5 Higher Secondary/Intermediate/Senior Secondary completed			2 Hindu	.e	3 Once a week	3 Once a week	5 1 or more times a year	1 Very important	1 Caste, specify: DM012_caste	3 Other backward class (OBC)	.e	17 Telugu	.e	5	.e	0 No	0 No	0 No	0 No	1 Yes	0 No	0 No	0 No	0 No	0 No	0 No	0 No	0 No	0 No	0 No	0 No	0 No	0 No	0 No	0 No	0 No	49
Jammu and Kashmir	50	2 Urban	3.living with spouse and children	5 Richest	2417.931396	3090.3848	1 FLHHMemberNameSel[1]	3 Somewhat satisfied	61	1 Yes	8	3 Middle Completed (Standard 8- 9)			2 Hindu	.e	1 Everyday	3 Once a week	5 1 or more times a year	1 Very important	1 Caste, specify: DM012_caste	4 None of them	.e	20 Others, please Specify DM014_other	dogri	13-Apr	.e	0 No	0 No	0 No	1 Yes	0 No	0 No	0 No	0 No	0 No	0 No	0 No	0 No	1 Yes	0 No	0 No	0 No	0 No	0 No	0 No	0 No	0 No	9993
Rajasthan	388	1 Rural	3.living with spouse and children	5 Richest	5810.677734	5290.0615	1 FLHHMemberNameSel[1]	2 Very satisfied	53	1 Yes	5	2 Primary Completed (Standard 5-7)	3 Can both read and write	3 Able to read whole sentence	2 Hindu	.e	5 1 or more times a year	5 1 or more times a year	5 1 or more times a year	1 Very important	1 Caste, specify: DM012_caste	3 Other backward class (OBC)	.e	14 Rajasthani	.e	4	.e	0 No	0 No	0 No	1 Yes	0 No	0 No	0 No	0 No	0 No	0 No	0 No	0 No	0 No	0 No	0 No	0 No	0 No	0 No	0 No	0 No	0 No	9993
Andaman and Nicobar	2327	1 Rural	3.living with spouse and children	5 Richest	182.0434265	164.31555	1 FLHHMemberNameSel[1]	4 Not very satisfied	65	2 No			4 Cannot read or write		2 Hindu	.e	3 Once a week	3 Once a week	5 1 or more times a year	1 Very important	1 Caste, specify: DM012_caste	3 Other backward class (OBC)	.e	4 Hindi	.e	21	.e	0 No	0 No	0 No	0 No	0 No	0 No	0 No	0 No	0 No	0 No	0 No	0 No	0 No	0 No	0 No	0 No	0 No	0 No	0 No	0 No	1 Yes	9993
Chhatisgarh	1443	2 Urban	3.living with spouse and children	1 Poorest	1725.387207	1581.1021	2 FLHHMemberNameSel[2]	1 Completely satisfied	50	1 Yes	8	3 Middle Completed (Standard 8- 9)			5 Sikh	.e	1 Everyday	5 1 or more times a year	4 1 to 3 times a month	1 Very important	1 Caste, specify: DM012_caste	1 Scheduled caste	.e	4 Hindi	.e	13	.e	0 No	0 No	0 No	0 No	0 No	0 No	0 No	0 No	0 No	0 No	0 No	0 No	1 Yes	0 No	0 No	0 No	0 No	0 No	0 No	0 No	0 No	9993
Kerala	2128	2 Urban	2.living with spouse and/or others	5 Richest	2142.466797	2106.6123	1 FLHHMemberNameSel[1]	1 Completely satisfied	50	1 Yes	10	4 Secondary School/Matriculation completed			4 Christian	.e	1 Everyday	3 Once a week	6 Not at all	1 Very important	1 Caste, specify: DM012_caste	4 None of them	.e	8 Malayalam	.e	21	.e	0 No	0 No	0 No	0 No	0 No	0 No	0 No	0 No	0 No	0 No	0 No	0 No	0 No	0 No	0 No	0 No	0 No	0 No	0 No	0 No	1 Yes	20
Manipur	903	2 Urban	3.living with spouse and children	4 Richer	162.5830994	265.34512	1 FLHHMemberNameSel[1]	2 Very satisfied	48	1 Yes	15	7 Graduate degree (B.A., B.Sc., B. Com.) completed			2 Hindu	.e	1 Everyday	5 1 or more times a year	6 Not at all	2 Somewhat important	1 Caste, specify: DM012_caste	4 None of them	.e	9 Manipuri	.e	Apr-19	.e	0 No	0 No	0 No	1 Yes	0 No	0 No	0 No	0 No	0 No	0 No	0 No	0 No	0 No	0 No	0 No	0 No	0 No	0 No	1 Yes	0 No	0 No	9993
Assam	1069	1 Rural	3.living with spouse and children	4 Richer	1668.534058	1953.4084	2 FLHHMemberNameSel[2]	3 Somewhat satisfied	46	1 Yes	9	3 Middle Completed (Standard 8- 9)			2 Hindu	.e	2 More than once a week	6 Not at all	6 Not at all	2 Somewhat important	1 Caste, specify: DM012_caste	1 Scheduled caste	.e	2 Bengali	.e	4	.e	0 No	0 No	0 No	1 Yes	0 No	0 No	0 No	0 No	0 No	0 No	0 No	0 No	0 No	0 No	0 No	0 No	0 No	0 No	0 No	0 No	0 No	9993
Mizoram	922	1 Rural	3.living with spouse and children	2 Poorer	108.086525	170.53731	1 FLHHMemberNameSel[1]	2 Very satisfied	54	1 Yes	12	5 Higher Secondary/Intermediate/Senior Secondary completed			4 Christian	.e	1 Everyday	3 Once a week	5 1 or more times a year	1 Very important	2 Tribe, specify: DM012_tribe	2 Scheduled tribe	.e	20 Others, please Specify DM014_other	airani	20	mizo	0 No	0 No	0 No	0 No	0 No	0 No	0 No	0 No	0 No	0 No	0 No	0 No	0 No	0 No	0 No	0 No	0 No	0 No	0 No	1 Yes	0 No	9993
Rajasthan	408	1 Rural	3.living with spouse and children	4 Richer	9405.597656	8562.8896	1 FLHHMemberNameSel[1]	1 Completely satisfied	66	1 Yes	6	2 Primary Completed (Standard 5-7)			2 Hindu	.e	5 1 or more times a year	1 Everyday	6 Not at all	1 Very important	1 Caste, specify: DM012_caste	3 Other backward class (OBC)	.e	14 Rajasthani	.e	4	.e	0 No	0 No	0 No	1 Yes	0 No	0 No	0 No	0 No	0 No	0 No	0 No	0 No	0 No	0 No	0 No	0 No	0 No	0 No	0 No	0 No	0 No	9993
Karnataka	1959	2 Urban	3.living with spouse and children	2 Poorer	43281.24609	130787.3	1 FLHHMemberNameSel[1]	3 Somewhat satisfied	55	1 Yes	7	2 Primary Completed (Standard 5-7)			3 Muslim	.e	1 Everyday	3 Once a week	5 1 or more times a year	1 Very important	1 Caste, specify: DM012_caste	3 Other backward class (OBC)	.e	18 Urdu	.e	5-4-16-17	.e	0 No	0 No	0 No	1 Yes	1 Yes	0 No	0 No	0 No	0 No	0 No	0 No	0 No	0 No	0 No	0 No	1 Yes	1 Yes	0 No	0 No	0 No	0 No	9993
Tamil Nadu	2211	2 Urban	3.living with spouse and children	4 Richer	10778.88672	6920.4224	1 FLHHMemberNameSel[1]	3 Somewhat satisfied	46	1 Yes	15	7 Graduate degree (B.A., B.Sc., B. Com.) completed			2 Hindu	.e	4 1 to 3 times a month	4 1 to 3 times a month	5 1 or more times a year	1 Very important	1 Caste, specify: DM012_caste	4 None of them	.e	16 Tamil	.e	21	.e	0 No	0 No	0 No	0 No	0 No	0 No	0 No	0 No	0 No	0 No	0 No	0 No	0 No	0 No	0 No	0 No	0 No	0 No	0 No	0 No	1 Yes	5
Gujarat	1574	1 Rural	3.living with spouse and children	4 Richer	3766.791992	3712.1829	1 FLHHMemberNameSel[1]	1 Completely satisfied	71	1 Yes	1	1 Less than Primary (Standard 1-4)	3 Can both read and write	2 Able to read only part of sentence	2 Hindu	.e	1 Everyday	5 1 or more times a year	5 1 or more times a year	1 Very important	1 Caste, specify: DM012_caste	3 Other backward class (OBC)	.e	3 Gujarati	.e	4	.e	0 No	0 No	0 No	1 Yes	0 No	0 No	0 No	0 No	0 No	0 No	0 No	0 No	0 No	0 No	0 No	0 No	0 No	0 No	0 No	0 No	0 No	40
Tamil Nadu	2220	2 Urban	2.living with spouse and/or others	4 Richer	4297.710449	2759.2803	1 FLHHMemberNameSel[1]	3 Somewhat satisfied	58	1 Yes	10	4 Secondary School/Matriculation completed			4 Christian	.e	2 More than once a week	6 Not at all	6 Not at all	2 Somewhat important	1 Caste, specify: DM012_caste	3 Other backward class (OBC)	.e	16 Tamil	.e	21	.e	0 No	0 No	0 No	0 No	0 No	0 No	0 No	0 No	0 No	0 No	0 No	0 No	0 No	0 No	0 No	0 No	0 No	0 No	0 No	0 No	1 Yes	15
Delhi	374	2 Urban	3.living with spouse and children	1 Poorest	1844.9375	1421.2561	1 FLHHMemberNameSel[1]	1 Completely satisfied	49	1 Yes	10	4 Secondary School/Matriculation completed			2 Hindu	.e	1 Everyday	3 Once a week	4 1 to 3 times a month	1 Very important	1 Caste, specify: DM012_caste	3 Other backward class (OBC)	.e	4 Hindi	.e	21	.e	0 No	0 No	0 No	0 No	0 No	0 No	0 No	0 No	0 No	0 No	0 No	0 No	0 No	0 No	0 No	0 No	0 No	0 No	0 No	0 No	1 Yes	30
Tamil Nadu	2163	1 Rural	2.living with spouse and/or others	5 Richest	4552.70459	5316.666	1 FLHHMemberNameSel[1]	5 Not at all satisfied	66	2 No			4 Cannot read or write		2 Hindu	.e	5 1 or more times a year	6 Not at all	6 Not at all	2 Somewhat important	1 Caste, specify: DM012_caste	1 Scheduled caste	.e	16 Tamil	.e	21	.e	0 No	0 No	0 No	0 No	0 No	0 No	0 No	0 No	0 No	0 No	0 No	0 No	0 No	0 No	0 No	0 No	0 No	0 No	0 No	0 No	1 Yes	40
Puducherry	2298	2 Urban	3.living with spouse and children	1 Poorest	58.91327667	40.050362	3 FLHHMemberNameSel[3]	3 Somewhat satisfied	61	1 Yes	7	2 Primary Completed (Standard 5-7)			2 Hindu	.e	4 1 to 3 times a month	4 1 to 3 times a month	6 Not at all	2 Somewhat important	1 Caste, specify: DM012_caste	3 Other backward class (OBC)	.e	8 Malayalam	.e	21	.e	0 No	0 No	0 No	0 No	0 No	0 No	0 No	0 No	0 No	0 No	0 No	0 No	0 No	0 No	0 No	0 No	0 No	0 No	0 No	0 No	1 Yes	26
Uttar Pradesh	530	1 Rural	1.living alone	3 Middle	13477.4502	10906.568	1 FLHHMemberNameSel[1]	4 Not very satisfied	63	1 Yes	5	2 Primary Completed (Standard 5-7)	3 Can both read and write	3 Able to read whole sentence	2 Hindu	.e	3 Once a week	4 1 to 3 times a month	5 1 or more times a year	2 Somewhat important	1 Caste, specify: DM012_caste	3 Other backward class (OBC)	.e	4 Hindi	.e	21	.e	0 No	0 No	0 No	0 No	0 No	0 No	0 No	0 No	0 No	0 No	0 No	0 No	0 No	0 No	0 No	0 No	0 No	0 No	0 No	0 No	1 Yes	9993
Chhatisgarh	1440	2 Urban	3.living with spouse and children	4 Richer	1576.558105	1444.7186	1 FLHHMemberNameSel[1]	2 Very satisfied	50	1 Yes	9	3 Middle Completed (Standard 8- 9)			2 Hindu	.e	4 1 to 3 times a month	5 1 or more times a year	5 1 or more times a year	1 Very important	1 Caste, specify: DM012_caste	3 Other backward class (OBC)	.e	20 Others, please Specify DM014_other	chhattisgari	4	.e	0 No	0 No	0 No	1 Yes	0 No	0 No	0 No	0 No	0 No	0 No	0 No	0 No	0 No	0 No	0 No	0 No	0 No	0 No	0 No	0 No	0 No	9993
Himachal Pradesh	69	1 Rural	3.living with spouse and children	4 Richer	755.6201782	787.45538	3 FLHHMemberNameSel[3]	2 Very satisfied	50	1 Yes	11	4 Secondary School/Matriculation completed			2 Hindu	.e	1 Everyday	4 1 to 3 times a month	5 1 or more times a year	1 Very important	1 Caste, specify: DM012_caste	4 None of them	.e	4 Hindi	.e	20	haryanavi	0 No	0 No	0 No	0 No	0 No	0 No	0 No	0 No	0 No	0 No	0 No	0 No	0 No	0 No	0 No	0 No	0 No	0 No	0 No	1 Yes	0 No	9993
Kerala	2136	2 Urban	3.living with spouse and children	3 Middle	4234.79248	4163.9224	1 FLHHMemberNameSel[1]	3 Somewhat satisfied	63	1 Yes	10	4 Secondary School/Matriculation completed			2 Hindu	.e	5 1 or more times a year	4 1 to 3 times a month	5 1 or more times a year	1 Very important	1 Caste, specify: DM012_caste	.d	.d	8 Malayalam	.e	21	.e	0 No	0 No	0 No	0 No	0 No	0 No	0 No	0 No	0 No	0 No	0 No	0 No	0 No	0 No	0 No	0 No	0 No	0 No	0 No	0 No	1 Yes	60
Dadra and Nagar Haveli	1694	2 Urban	3.living with spouse and children	4 Richer	109.3587418	113.06369	1 FLHHMemberNameSel[1]	2 Very satisfied	57	1 Yes	16	9 Professional course/degree (B.Ed, BE, B.Tech, MBBS, BHMS, BAMS, B.Pharm, BCS, BCA, BBA, LLB, BVSc., B. Arch, M.Ed, ME, M.Tech, MD, M.Pharm, MCS, MCA, MBA,LLM, MVSc., M. Arch, MS, CA, CS, CWA)Completed			2 Hindu	.e	1 Everyday	3 Once a week	6 Not at all	2 Somewhat important	2 Tribe, specify: DM012_tribe	2 Scheduled tribe	.e	3 Gujarati	.e	4	.e	0 No	0 No	0 No	1 Yes	0 No	0 No	0 No	0 No	0 No	0 No	0 No	0 No	0 No	0 No	0 No	0 No	0 No	0 No	0 No	0 No	0 No	33
Kerala	2112	2 Urban	2.living with spouse and/or others	5 Richest	7659.97998	7531.7891	1 FLHHMemberNameSel[1]	3 Somewhat satisfied	79	1 Yes	5	2 Primary Completed (Standard 5-7)	3 Can both read and write	3 Able to read whole sentence	2 Hindu	.e	2 More than once a week	3 Once a week	5 1 or more times a year	2 Somewhat important	1 Caste, specify: DM012_caste	4 None of them	.e	8 Malayalam	.e	21	.e	0 No	0 No	0 No	0 No	0 No	0 No	0 No	0 No	0 No	0 No	0 No	0 No	0 No	0 No	0 No	0 No	0 No	0 No	0 No	0 No	1 Yes	9
Odisha	1321	1 Rural	3.living with spouse and children	2 Poorer	3926.386963	4070.0081	1 FLHHMemberNameSel[1]	2 Very satisfied	63	2 No			4 Cannot read or write		2 Hindu	.e	3 Once a week	5 1 or more times a year	5 1 or more times a year	3 Not too important	1 Caste, specify: DM012_caste	2 Scheduled tribe	.e	12 Oriya	.e	04-Feb	.e	0 No	1 Yes	0 No	1 Yes	0 No	0 No	0 No	0 No	0 No	0 No	0 No	0 No	0 No	0 No	0 No	0 No	0 No	0 No	0 No	0 No	0 No	9993
Andhra Pradesh	1837	1 Rural	3.living with spouse and children	5 Richest	4668.375488	4263.1899	1 FLHHMemberNameSel[1]	3 Somewhat satisfied	55	1 Yes	4	1 Less than Primary (Standard 1-4)	2 Can write only		2 Hindu	.e	2 More than once a week	4 1 to 3 times a month	6 Not at all	2 Somewhat important	1 Caste, specify: DM012_caste	3 Other backward class (OBC)	.e	17 Telugu	.e	21	.e	0 No	0 No	0 No	0 No	0 No	0 No	0 No	0 No	0 No	0 No	0 No	0 No	0 No	0 No	0 No	0 No	0 No	0 No	0 No	0 No	1 Yes	9993
Chandigarh	187	2 Urban	3.living with spouse and children	5 Richest	242.0919495	138.6461	1 FLHHMemberNameSel[1]	2 Very satisfied	50	1 Yes	12	5 Higher Secondary/Intermediate/Senior Secondary completed			2 Hindu	.e	2 More than once a week	4 1 to 3 times a month	5 1 or more times a year	1 Very important	1 Caste, specify: DM012_caste	1 Scheduled caste	.e	4 Hindi	.e	13-19	.e	0 No	0 No	0 No	0 No	0 No	0 No	0 No	0 No	0 No	0 No	0 No	0 No	1 Yes	0 No	0 No	0 No	0 No	0 No	1 Yes	0 No	0 No	21
Madhya Pradesh	1548	2 Urban	4.living with children and others	2 Poorer	11955.69727	13881.318	4 FLHHMemberNameSel[4]	2 Very satisfied	74	2 No			4 Cannot read or write		2 Hindu	.e	1 Everyday	3 Once a week	4 1 to 3 times a month	1 Very important	1 Caste, specify: DM012_caste	1 Scheduled caste	.e	4 Hindi	.e	21	.e	0 No	0 No	0 No	0 No	0 No	0 No	0 No	0 No	0 No	0 No	0 No	0 No	0 No	0 No	0 No	0 No	0 No	0 No	0 No	0 No	1 Yes	9993
Jharkhand	1252	1 Rural	3.living with spouse and children	3 Middle	2824.923584	2958.7937	1 FLHHMemberNameSel[1]	3 Somewhat satisfied	64	1 Yes	3	1 Less than Primary (Standard 1-4)	4 Cannot read or write		3 Muslim	.e	1 Everyday	1 Everyday	3 Once a week	1 Very important	1 Caste, specify: DM012_caste	3 Other backward class (OBC)	.e	4 Hindi	.e	20	khortha	0 No	0 No	0 No	0 No	0 No	0 No	0 No	0 No	0 No	0 No	0 No	0 No	0 No	0 No	0 No	0 No	0 No	0 No	0 No	1 Yes	0 No	9993
Chhatisgarh	1399	1 Rural	2.living with spouse and/or others	1 Poorest	2257.547363	2139.2712	1 FLHHMemberNameSel[1]	3 Somewhat satisfied	47	1 Yes	3	1 Less than Primary (Standard 1-4)	3 Can both read and write	2 Able to read only part of sentence	2 Hindu	.e	1 Everyday	5 1 or more times a year	5 1 or more times a year	1 Very important	1 Caste, specify: DM012_caste	2 Scheduled tribe	.e	4 Hindi	.e	21	.e	0 No	0 No	0 No	0 No	0 No	0 No	0 No	0 No	0 No	0 No	0 No	0 No	0 No	0 No	0 No	0 No	0 No	0 No	0 No	0 No	1 Yes	9993
Arunachal Pradesh	796	1 Rural	3.living with spouse and children	3 Middle	135.3933716	312.33908	1 FLHHMemberNameSel[1]	3 Somewhat satisfied	50	2 No			4 Cannot read or write		10 Other please specify DM010_other	donyipolo	3 Once a week	4 1 to 3 times a month	5 1 or more times a year	1 Very important	2 Tribe, specify: DM012_tribe	2 Scheduled tribe	.e	20 Others, please Specify DM014_other	tagin	20-01-2004	assamese	1 Yes	0 No	0 No	1 Yes	0 No	0 No	0 No	0 No	0 No	0 No	0 No	0 No	0 No	0 No	0 No	0 No	0 No	0 No	0 No	1 Yes	0 No	50
Puducherry	2288	2 Urban	3.living with spouse and children	1 Poorest	308.6174011	209.80394	1 FLHHMemberNameSel[1]	3 Somewhat satisfied	69	1 Yes	8	3 Middle Completed (Standard 8- 9)			2 Hindu	.e	4 1 to 3 times a month	3 Once a week	6 Not at all	1 Very important	1 Caste, specify: DM012_caste	3 Other backward class (OBC)	.e	16 Tamil	.e	21	.e	0 No	0 No	0 No	0 No	0 No	0 No	0 No	0 No	0 No	0 No	0 No	0 No	0 No	0 No	0 No	0 No	0 No	0 No	0 No	0 No	1 Yes	9993
Meghalaya	1016	1 Rural	3.living with spouse and children	3 Middle	268.2025452	296.44803	2 FLHHMemberNameSel[2]	2 Very satisfied	60	1 Yes	10	4 Secondary School/Matriculation completed			10 Other please specify DM010_other	niamtre	1 Everyday	5 1 or more times a year	5 1 or more times a year	1 Very important	2 Tribe, specify: DM012_tribe	2 Scheduled tribe	.e	20 Others, please Specify DM014_other	airani	21	.e	0 No	0 No	0 No	0 No	0 No	0 No	0 No	0 No	0 No	0 No	0 No	0 No	0 No	0 No	0 No	0 No	0 No	0 No	0 No	0 No	1 Yes	40
Andhra Pradesh	1869	1 Rural	3.living with spouse and children	5 Richest	3535.642578	3228.7708	1 FLHHMemberNameSel[1]	3 Somewhat satisfied	57	1 Yes	15	7 Graduate degree (B.A., B.Sc., B. Com.) completed			2 Hindu	.e	4 1 to 3 times a month	6 Not at all	6 Not at all	1 Very important	1 Caste, specify: DM012_caste	3 Other backward class (OBC)	.e	17 Telugu	.e	21	.e	0 No	0 No	0 No	0 No	0 No	0 No	0 No	0 No	0 No	0 No	0 No	0 No	0 No	0 No	0 No	0 No	0 No	0 No	0 No	0 No	1 Yes	9993
West Bengal	1119	1 Rural	2.living with spouse and/or others	2 Poorer	6948.372559	8922.2441	1 FLHHMemberNameSel[1]	3 Somewhat satisfied	68	1 Yes	4	1 Less than Primary (Standard 1-4)	4 Cannot read or write		3 Muslim	.e	1 Everyday	6 Not at all	6 Not at all	1 Very important	3 No Caste/Tribe			2 Bengali	.e	21	.e	0 No	0 No	0 No	0 No	0 No	0 No	0 No	0 No	0 No	0 No	0 No	0 No	0 No	0 No	0 No	0 No	0 No	0 No	0 No	0 No	1 Yes	9993
Gujarat	1559	1 Rural	3.living with spouse and children	2 Poorer	3229.175781	3182.3608	1 FLHHMemberNameSel[1]	1 Completely satisfied	58	1 Yes	7	2 Primary Completed (Standard 5-7)			2 Hindu	.e	1 Everyday	4 1 to 3 times a month	6 Not at all	1 Very important	1 Caste, specify: DM012_caste	4 None of them	.e	3 Gujarati	.e	21	.e	0 No	0 No	0 No	0 No	0 No	0 No	0 No	0 No	0 No	0 No	0 No	0 No	0 No	0 No	0 No	0 No	0 No	0 No	0 No	0 No	1 Yes	9993
Punjab	112	1 Rural	3.living with spouse and children	5 Richest	1188.95105	1143.6964	1 FLHHMemberNameSel[1]	4 Not very satisfied	59	2 No			4 Cannot read or write		5 Sikh	.e	6 Not at all	3 Once a week	5 1 or more times a year	1 Very important	1 Caste, specify: DM012_caste	1 Scheduled caste	.e	13 Punjabi	.e	21	.e	0 No	0 No	0 No	0 No	0 No	0 No	0 No	0 No	0 No	0 No	0 No	0 No	0 No	0 No	0 No	0 No	0 No	0 No	0 No	0 No	1 Yes	9993
Uttar Pradesh	473	1 Rural	3.living with spouse and children	5 Richest	6860.776855	5552.0542	2 FLHHMemberNameSel[2]	1 Completely satisfied	49	1 Yes	18	9 Professional course/degree (B.Ed, BE, B.Tech, MBBS, BHMS, BAMS, B.Pharm, BCS, BCA, BBA, LLB, BVSc., B. Arch, M.Ed, ME, M.Tech, MD, M.Pharm, MCS, MCA, MBA,LLM, MVSc., M. Arch, MS, CA, CS, CWA)Completed			2 Hindu	.e	1 Everyday	2 More than once a week	2 More than once a week	1 Very important	1 Caste, specify: DM012_caste	3 Other backward class (OBC)	.e	4 Hindi	.e	19	.e	0 No	0 No	0 No	0 No	0 No	0 No	0 No	0 No	0 No	0 No	0 No	0 No	0 No	0 No	0 No	0 No	0 No	0 No	1 Yes	0 No	0 No	9993
Uttarakhand	270	2 Urban	3.living with spouse and children	4 Richer	1114.078613	796.53778	2 FLHHMemberNameSel[2]	2 Very satisfied	45	1 Yes	10	4 Secondary School/Matriculation completed			2 Hindu	.e	6 Not at all	6 Not at all	6 Not at all	1 Very important	1 Caste, specify: DM012_caste	4 None of them	.e	4 Hindi	.e	21	.e	0 No	0 No	0 No	0 No	0 No	0 No	0 No	0 No	0 No	0 No	0 No	0 No	0 No	0 No	0 No	0 No	0 No	0 No	0 No	0 No	1 Yes	33
Goa	2010	2 Urban	2.living with spouse and/or others	5 Richest	226.8366394	144.92245	4 FLHHMemberNameSel[4]	2 Very satisfied	59	1 Yes	10	4 Secondary School/Matriculation completed			2 Hindu	.e	2 More than once a week	5 1 or more times a year	4 1 to 3 times a month	1 Very important	1 Caste, specify: DM012_caste	3 Other backward class (OBC)	.e	7 Konkani	.e	04-Oct	.e	0 No	0 No	0 No	1 Yes	0 No	0 No	0 No	0 No	0 No	1 Yes	0 No	0 No	0 No	0 No	0 No	0 No	0 No	0 No	0 No	0 No	0 No	9993
Tamil Nadu	2204	2 Urban	4.living with children and others	3 Middle	3432.177246	2203.5779	3 FLHHMemberNameSel[3]	3 Somewhat satisfied	70	2 No			4 Cannot read or write		2 Hindu	.e	2 More than once a week	6 Not at all	6 Not at all	2 Somewhat important	1 Caste, specify: DM012_caste	1 Scheduled caste	.e	16 Tamil	.e	21	.e	0 No	0 No	0 No	0 No	0 No	0 No	0 No	0 No	0 No	0 No	0 No	0 No	0 No	0 No	0 No	0 No	0 No	0 No	0 No	0 No	1 Yes	5
Odisha	1365	1 Rural	3.living with spouse and children	4 Richer	5455.928711	5655.4985	1 FLHHMemberNameSel[1]	2 Very satisfied	45	1 Yes	15	6 Diploma and certificate holders			2 Hindu	.e	1 Everyday	1 Everyday	5 1 or more times a year	1 Very important	1 Caste, specify: DM012_caste	4 None of them	.e	17 Telugu	.e	12-04-2019	.e	0 No	0 No	0 No	1 Yes	0 No	0 No	0 No	0 No	0 No	0 No	0 No	1 Yes	0 No	0 No	0 No	0 No	0 No	0 No	1 Yes	0 No	0 No	9993
Kerala	2128	2 Urban	3.living with spouse and children	5 Richest	1214.173584	1193.8542	1 FLHHMemberNameSel[1]	2 Very satisfied	51	1 Yes	16	6 Diploma and certificate holders			2 Hindu	.e	1 Everyday	2 More than once a week	6 Not at all	1 Very important	1 Caste, specify: DM012_caste	4 None of them	.e	8 Malayalam	.e	16-04-2019	.e	0 No	0 No	0 No	1 Yes	0 No	0 No	0 No	0 No	0 No	0 No	0 No	0 No	0 No	0 No	0 No	1 Yes	0 No	0 No	1 Yes	0 No	0 No	9993
Telangana	2372	1 Rural	3.living with spouse and children	1 Poorest	2961.352295	2741.6174	1 FLHHMemberNameSel[1]	3 Somewhat satisfied	63	2 No			4 Cannot read or write		2 Hindu	.e	2 More than once a week	4 1 to 3 times a month	5 1 or more times a year	1 Very important	1 Caste, specify: DM012_caste	1 Scheduled caste	.e	17 Telugu	.e	21	.e	0 No	0 No	0 No	0 No	0 No	0 No	0 No	0 No	0 No	0 No	0 No	0 No	0 No	0 No	0 No	0 No	0 No	0 No	0 No	0 No	1 Yes	10
Madhya Pradesh	1469	1 Rural	3.living with spouse and children	2 Poorer	2641.046631	3251.4253	1 FLHHMemberNameSel[1]	2 Very satisfied	62	1 Yes	4	1 Less than Primary (Standard 1-4)	3 Can both read and write	3 Able to read whole sentence	2 Hindu	.e	1 Everyday	4 1 to 3 times a month	3 Once a week	1 Very important	1 Caste, specify: DM012_caste	3 Other backward class (OBC)	.e	4 Hindi	.e	21	.e	0 No	0 No	0 No	0 No	0 No	0 No	0 No	0 No	0 No	0 No	0 No	0 No	0 No	0 No	0 No	0 No	0 No	0 No	0 No	0 No	1 Yes	9993
Andhra Pradesh	2430	1 Rural	3.living with spouse and children	2 Poorer	3810.645264	3479.905	1 FLHHMemberNameSel[1]	3 Somewhat satisfied	50	2 No			2 Can write only		4 Christian	.e	1 Everyday	2 More than once a week	3 Once a week	1 Very important	1 Caste, specify: DM012_caste	1 Scheduled caste	.e	17 Telugu	.e	21	.e	0 No	0 No	0 No	0 No	0 No	0 No	0 No	0 No	0 No	0 No	0 No	0 No	0 No	0 No	0 No	0 No	0 No	0 No	0 No	0 No	1 Yes	9993
Karnataka	1926	1 Rural	3.living with spouse and children	2 Poorer	1055.514893	1132.0614	1 FLHHMemberNameSel[1]	1 Completely satisfied	51	2 No			4 Cannot read or write		2 Hindu	.e	6 Not at all	4 1 to 3 times a month	5 1 or more times a year	1 Very important	1 Caste, specify: DM012_caste	2 Scheduled tribe	.e	5 Kannada	.e	21	.e	0 No	0 No	0 No	0 No	0 No	0 No	0 No	0 No	0 No	0 No	0 No	0 No	0 No	0 No	0 No	0 No	0 No	0 No	0 No	0 No	1 Yes	9993
Uttar Pradesh	480	1 Rural	3.living with spouse and children	4 Richer	15767.83008	12760.049	1 FLHHMemberNameSel[1]	3 Somewhat satisfied	62	2 No			4 Cannot read or write		2 Hindu	.e	5 1 or more times a year	6 Not at all	5 1 or more times a year	1 Very important	1 Caste, specify: DM012_caste	3 Other backward class (OBC)	.e	4 Hindi	.e	21	.e	0 No	0 No	0 No	0 No	0 No	0 No	0 No	0 No	0 No	0 No	0 No	0 No	0 No	0 No	0 No	0 No	0 No	0 No	0 No	0 No	1 Yes	9993
Bihar	652	1 Rural	5.living with others only	2 Poorer	6936.109375	7326.6514	1 FLHHMemberNameSel[1]	2 Very satisfied	62	1 Yes	4	1 Less than Primary (Standard 1-4)	3 Can both read and write	3 Able to read whole sentence	2 Hindu	.e	1 Everyday	5 1 or more times a year	1 Everyday	1 Very important	1 Caste, specify: DM012_caste	1 Scheduled caste	.e	4 Hindi	.e	2	.e	0 No	1 Yes	0 No	0 No	0 No	0 No	0 No	0 No	0 No	0 No	0 No	0 No	0 No	0 No	0 No	0 No	0 No	0 No	0 No	0 No	0 No	9993
Gujarat	1555	1 Rural	2.living with spouse and/or others	3 Middle	3479.325195	3428.8838	1 FLHHMemberNameSel[1]	4 Not very satisfied	48	2 No			4 Cannot read or write		2 Hindu	.e	3 Once a week	6 Not at all	6 Not at all	1 Very important	1 Caste, specify: DM012_caste	3 Other backward class (OBC)	.e	3 Gujarati	.e	21	.e	0 No	0 No	0 No	0 No	0 No	0 No	0 No	0 No	0 No	0 No	0 No	0 No	0 No	0 No	0 No	0 No	0 No	0 No	0 No	0 No	1 Yes	9993
Uttar Pradesh	549	1 Rural	3.living with spouse and children	1 Poorest	8180.023438	6619.6489	1 FLHHMemberNameSel[1]	4 Not very satisfied	53	2 No			4 Cannot read or write		3 Muslim	.e	6 Not at all	6 Not at all	6 Not at all	1 Very important	1 Caste, specify: DM012_caste	3 Other backward class (OBC)	.e	4 Hindi	.e	21	.e	0 No	0 No	0 No	0 No	0 No	0 No	0 No	0 No	0 No	0 No	0 No	0 No	0 No	0 No	0 No	0 No	0 No	0 No	0 No	0 No	1 Yes	9993
Telangana	2380	1 Rural	3.living with spouse and children	4 Richer	3581.489258	3315.7397	1 FLHHMemberNameSel[1]	3 Somewhat satisfied	57	2 No			4 Cannot read or write		2 Hindu	.e	6 Not at all	6 Not at all	6 Not at all	2 Somewhat important	1 Caste, specify: DM012_caste	3 Other backward class (OBC)	.e	17 Telugu	.e	21	.e	0 No	0 No	0 No	0 No	0 No	0 No	0 No	0 No	0 No	0 No	0 No	0 No	0 No	0 No	0 No	0 No	0 No	0 No	0 No	0 No	1 Yes	9993
West Bengal	1186	2 Urban	3.living with spouse and children	2 Poorer	855.3674927	704.96411	1 FLHHMemberNameSel[1]	3 Somewhat satisfied	56	2 No			4 Cannot read or write		3 Muslim	.e	1 Everyday	5 1 or more times a year	5 1 or more times a year	1 Very important	1 Caste, specify: DM012_caste	3 Other backward class (OBC)	.e	18 Urdu	.e	02-Apr	.e	0 No	1 Yes	0 No	1 Yes	0 No	0 No	0 No	0 No	0 No	0 No	0 No	0 No	0 No	0 No	0 No	0 No	0 No	0 No	0 No	0 No	0 No	9993
Rajasthan	425	1 Rural	2.living with spouse and/or others	1 Poorest	9717.375	8846.7324	1 FLHHMemberNameSel[1]	2 Very satisfied	68	2 No			4 Cannot read or write		2 Hindu	.e	5 1 or more times a year	5 1 or more times a year	5 1 or more times a year	2 Somewhat important	1 Caste, specify: DM012_caste	1 Scheduled caste	.e	20 Others, please Specify DM014_other	adibashi	14-Mar	.e	0 No	0 No	1 Yes	0 No	0 No	0 No	0 No	0 No	0 No	0 No	0 No	0 No	0 No	1 Yes	0 No	0 No	0 No	0 No	0 No	0 No	0 No	9993
Daman and Diu	1653	2 Urban	2.living with spouse and/or others	4 Richer	6.589158058	5.5763249	1 FLHHMemberNameSel[1]	3 Somewhat satisfied	63	1 Yes	4	1 Less than Primary (Standard 1-4)	3 Can both read and write	3 Able to read whole sentence	3 Muslim	.e	1 Everyday	1 Everyday	2 More than once a week	1 Very important	1 Caste, specify: DM012_caste	3 Other backward class (OBC)	.e	3 Gujarati	.e	4	.e	0 No	0 No	0 No	1 Yes	0 No	0 No	0 No	0 No	0 No	0 No	0 No	0 No	0 No	0 No	0 No	0 No	0 No	0 No	0 No	0 No	0 No	63
Madhya Pradesh	1530	2 Urban	3.living with spouse and children	4 Richer	5083.441406	5902.1958	1 FLHHMemberNameSel[1]	3 Somewhat satisfied	46	1 Yes	15	7 Graduate degree (B.A., B.Sc., B. Com.) completed			7 Jain	.e	2 More than once a week	2 More than once a week	5 1 or more times a year	1 Very important	1 Caste, specify: DM012_caste	4 None of them	.e	4 Hindi	.e	21	.e	0 No	0 No	0 No	0 No	0 No	0 No	0 No	0 No	0 No	0 No	0 No	0 No	0 No	0 No	0 No	0 No	0 No	0 No	0 No	0 No	1 Yes	46
Assam	1104	2 Urban	4.living with children and others	3 Middle	5597.30127	5699.9063	1 FLHHMemberNameSel[1]	2 Very satisfied	68	1 Yes	15	7 Graduate degree (B.A., B.Sc., B. Com.) completed			2 Hindu	.e	1 Everyday	5 1 or more times a year	5 1 or more times a year	1 Very important	1 Caste, specify: DM012_caste	4 None of them	.e	4 Hindi	.e	21	.e	0 No	0 No	0 No	0 No	0 No	0 No	0 No	0 No	0 No	0 No	0 No	0 No	0 No	0 No	0 No	0 No	0 No	0 No	0 No	0 No	1 Yes	39
Puducherry	2283	2 Urban	5.living with others only	1 Poorest	98.31591797	66.837021	1 FLHHMemberNameSel[1]	3 Somewhat satisfied	57	2 No			4 Cannot read or write		2 Hindu	.e	6 Not at all	6 Not at all	6 Not at all	2 Somewhat important	1 Caste, specify: DM012_caste	3 Other backward class (OBC)	.e	17 Telugu	.e	21	.e	0 No	0 No	0 No	0 No	0 No	0 No	0 No	0 No	0 No	0 No	0 No	0 No	0 No	0 No	0 No	0 No	0 No	0 No	0 No	0 No	1 Yes	57
Sikkim	785	2 Urban	3.living with spouse and children	3 Middle	127.252808	62.917076		1 Completely satisfied	51	1 Yes	7	2 Primary Completed (Standard 5-7)			2 Hindu	.e	1 Everyday	2 More than once a week	2 More than once a week	1 Very important	1 Caste, specify: DM012_caste	3 Other backward class (OBC)	.e	11 Nepali	.e	04-Feb	.e	0 No	1 Yes	0 No	1 Yes	0 No	0 No	0 No	0 No	0 No	0 No	0 No	0 No	0 No	0 No	0 No	0 No	0 No	0 No	0 No	0 No	0 No	20
Uttar Pradesh	491	1 Rural	3.living with spouse and children	4 Richer	7380.632813	5972.7456	1 FLHHMemberNameSel[1]	5 Not at all satisfied	49	2 No			4 Cannot read or write		2 Hindu	.e	1 Everyday	2 More than once a week	5 1 or more times a year	1 Very important	1 Caste, specify: DM012_caste	1 Scheduled caste	.e	4 Hindi	.e	21	.e	0 No	0 No	0 No	0 No	0 No	0 No	0 No	0 No	0 No	0 No	0 No	0 No	0 No	0 No	0 No	0 No	0 No	0 No	0 No	0 No	1 Yes	9993
Jharkhand	1248	1 Rural	3.living with spouse and children	3 Middle	2589.581543	2712.2991	1 FLHHMemberNameSel[1]	3 Somewhat satisfied	53	2 No			4 Cannot read or write		3 Muslim	.e	1 Everyday	6 Not at all	5 1 or more times a year	1 Very important	1 Caste, specify: DM012_caste	3 Other backward class (OBC)	.e	20 Others, please Specify DM014_other	khortha	4	.e	0 No	0 No	0 No	1 Yes	0 No	0 No	0 No	0 No	0 No	0 No	0 No	0 No	0 No	0 No	0 No	0 No	0 No	0 No	0 No	0 No	0 No	9993
Tripura	960	1 Rural	3.living with spouse and children	2 Poorer	396.9627075	493.37332	1 FLHHMemberNameSel[1]	2 Very satisfied	47	1 Yes	11	5 Higher Secondary/Intermediate/Senior Secondary completed			2 Hindu	.e	6 Not at all	6 Not at all	6 Not at all	3 Not too important	1 Caste, specify: DM012_caste	4 None of them	.e	2 Bengali	.e	4	.e	0 No	0 No	0 No	1 Yes	0 No	0 No	0 No	0 No	0 No	0 No	0 No	0 No	0 No	0 No	0 No	0 No	0 No	0 No	0 No	0 No	0 No	9993
Mizoram	924	1 Rural	3.living with spouse and children	2 Poorer	175.9265289	277.57422	1 FLHHMemberNameSel[1]	2 Very satisfied	50	1 Yes	9	3 Middle Completed (Standard 8- 9)			4 Christian	.e	1 Everyday	2 More than once a week	5 1 or more times a year	1 Very important	2 Tribe, specify: DM012_tribe	2 Scheduled tribe	.e	20 Others, please Specify DM014_other	mizo	21	.e	0 No	0 No	0 No	0 No	0 No	0 No	0 No	0 No	0 No	0 No	0 No	0 No	0 No	0 No	0 No	0 No	0 No	0 No	0 No	0 No	1 Yes	3
Meghalaya	1012	1 Rural	3.living with spouse and children	5 Richest	374.9843445	414.47543	2 FLHHMemberNameSel[2]	4 Not very satisfied	52	1 Yes	15	7 Graduate degree (B.A., B.Sc., B. Com.) completed			4 Christian	.e	1 Everyday	3 Once a week	3 Once a week	1 Very important	1 Caste, specify: DM012_caste	3 Other backward class (OBC)	.e	16 Tamil	.e	19-04-2008	.e	0 No	0 No	0 No	1 Yes	0 No	0 No	0 No	1 Yes	0 No	0 No	0 No	0 No	0 No	0 No	0 No	0 No	0 No	0 No	1 Yes	0 No	0 No	20
Bihar	692	1 Rural	2.living with spouse and/or others	5 Richest	4868.54248	5142.6689	1 FLHHMemberNameSel[1]	2 Very satisfied	52	1 Yes	12	5 Higher Secondary/Intermediate/Senior Secondary completed			2 Hindu	.e	1 Everyday	5 1 or more times a year	5 1 or more times a year	1 Very important	1 Caste, specify: DM012_caste	1 Scheduled caste	.e	20 Others, please Specify DM014_other	bhojpuri	4	.e	0 No	0 No	0 No	1 Yes	0 No	0 No	0 No	0 No	0 No	0 No	0 No	0 No	0 No	0 No	0 No	0 No	0 No	0 No	0 No	0 No	0 No	9993
Madhya Pradesh	1533	2 Urban	3.living with spouse and children	5 Richest	4076.388184	4732.9438	1 FLHHMemberNameSel[1]	2 Very satisfied	67	1 Yes	8	3 Middle Completed (Standard 8- 9)			2 Hindu	.e	1 Everyday	6 Not at all	6 Not at all	2 Somewhat important	1 Caste, specify: DM012_caste	4 None of them	.e	4 Hindi	.e	21	.e	0 No	0 No	0 No	0 No	0 No	0 No	0 No	0 No	0 No	0 No	0 No	0 No	0 No	0 No	0 No	0 No	0 No	0 No	0 No	0 No	1 Yes	31
Haryana	320	2 Urban	3.living with spouse and children	4 Richer	2872.690674	2266.1804	1 FLHHMemberNameSel[1]	3 Somewhat satisfied	62	2 No			4 Cannot read or write		2 Hindu	.e	1 Everyday	5 1 or more times a year	6 Not at all	1 Very important	1 Caste, specify: DM012_caste	3 Other backward class (OBC)	.e	4 Hindi	.e	21	.e	0 No	0 No	0 No	0 No	0 No	0 No	0 No	0 No	0 No	0 No	0 No	0 No	0 No	0 No	0 No	0 No	0 No	0 No	0 No	0 No	1 Yes	26
Bihar	676	1 Rural	3.living with spouse and children	1 Poorest	5363.756836	5665.7666	1 FLHHMemberNameSel[1]	2 Very satisfied	66	1 Yes	4	1 Less than Primary (Standard 1-4)	3 Can both read and write	3 Able to read whole sentence	2 Hindu	.e	6 Not at all	5 1 or more times a year	6 Not at all	1 Very important	1 Caste, specify: DM012_caste	3 Other backward class (OBC)	.e	4 Hindi	.e	21	.e	0 No	0 No	0 No	0 No	0 No	0 No	0 No	0 No	0 No	0 No	0 No	0 No	0 No	0 No	0 No	0 No	0 No	0 No	0 No	0 No	1 Yes	66
Manipur	903	2 Urban	2.living with spouse and/or others	2 Poorer	162.5830994	265.34512	1 FLHHMemberNameSel[1]	3 Somewhat satisfied	66	1 Yes	15	7 Graduate degree (B.A., B.Sc., B. Com.) completed			2 Hindu	.e	4 1 to 3 times a month	6 Not at all	6 Not at all	3 Not too important	1 Caste, specify: DM012_caste	4 None of them	.e	9 Manipuri	.e	Apr-19	.e	0 No	0 No	0 No	1 Yes	0 No	0 No	0 No	0 No	0 No	0 No	0 No	0 No	0 No	0 No	0 No	0 No	0 No	0 No	1 Yes	0 No	0 No	0
Manipur	892	1 Rural	2.living with spouse and/or others	5 Richest	466.3763428	444.92096	1 FLHHMemberNameSel[1]	3 Somewhat satisfied	75	1 Yes	8	3 Middle Completed (Standard 8- 9)			4 Christian	.e	1 Everyday	3 Once a week	3 Once a week	1 Very important	2 Tribe, specify: DM012_tribe	2 Scheduled tribe	.e	20 Others, please Specify DM014_other	khoibu	Sep-20	tangkhul	0 No	0 No	0 No	0 No	0 No	0 No	0 No	0 No	1 Yes	0 No	0 No	0 No	0 No	0 No	0 No	0 No	0 No	0 No	0 No	1 Yes	0 No	9993
Telangana	2355	1 Rural	3.living with spouse and children	5 Richest	2175.911621	2014.4572	1 FLHHMemberNameSel[1]	4 Not very satisfied	55	2 No			4 Cannot read or write		2 Hindu	.e	6 Not at all	6 Not at all	6 Not at all	3 Not too important	1 Caste, specify: DM012_caste	1 Scheduled caste	.e	17 Telugu	.e	21	.e	0 No	0 No	0 No	0 No	0 No	0 No	0 No	0 No	0 No	0 No	0 No	0 No	0 No	0 No	0 No	0 No	0 No	0 No	0 No	0 No	1 Yes	9993
Karnataka	1938	1 Rural	4.living with children and others	3 Middle	4700.844727	5041.7524	1 FLHHMemberNameSel[1]	2 Very satisfied	60	1 Yes	10	4 Secondary School/Matriculation completed			2 Hindu	.e	1 Everyday	3 Once a week	5 1 or more times a year	1 Very important	1 Caste, specify: DM012_caste	4 None of them	.e	5 Kannada	.e	21	.e	0 No	0 No	0 No	0 No	0 No	0 No	0 No	0 No	0 No	0 No	0 No	0 No	0 No	0 No	0 No	0 No	0 No	0 No	0 No	0 No	1 Yes	50
Karnataka	1929	1 Rural	1.living alone	5 Richest	2431.692871	2608.0405	1 FLHHMemberNameSel[1]	3 Somewhat satisfied	75	2 No			4 Cannot read or write		2 Hindu	.e	3 Once a week	6 Not at all	6 Not at all	2 Somewhat important	1 Caste, specify: DM012_caste	3 Other backward class (OBC)	.e	5 Kannada	.e	16	.e	0 No	0 No	0 No	0 No	0 No	0 No	0 No	0 No	0 No	0 No	0 No	0 No	0 No	0 No	0 No	1 Yes	0 No	0 No	0 No	0 No	0 No	20
Andhra Pradesh	1848	1 Rural	3.living with spouse and children	3 Middle	6373.444824	5820.2695	1 FLHHMemberNameSel[1]	3 Somewhat satisfied	69	2 No			4 Cannot read or write		2 Hindu	.e	5 1 or more times a year	5 1 or more times a year	6 Not at all	2 Somewhat important	1 Caste, specify: DM012_caste	3 Other backward class (OBC)	.e	17 Telugu	.e	21	.e	0 No	0 No	0 No	0 No	0 No	0 No	0 No	0 No	0 No	0 No	0 No	0 No	0 No	0 No	0 No	0 No	0 No	0 No	0 No	0 No	1 Yes	9993
Delhi	349	2 Urban	3.living with spouse and children	5 Richest	1728.651123	1331.6744	1 FLHHMemberNameSel[1]	2 Very satisfied	49	1 Yes	15	6 Diploma and certificate holders			4 Christian	.e	6 Not at all	5 1 or more times a year	6 Not at all	1 Very important	1 Caste, specify: DM012_caste	4 None of them	.e	4 Hindi	.e	19	.e	0 No	0 No	0 No	0 No	0 No	0 No	0 No	0 No	0 No	0 No	0 No	0 No	0 No	0 No	0 No	0 No	0 No	0 No	1 Yes	0 No	0 No	21
Maharashtra	1763	2 Urban	3.living with spouse and children	2 Poorer	7407.143066	8024.3828	1 FLHHMemberNameSel[1]	2 Very satisfied	70	1 Yes	15	7 Graduate degree (B.A., B.Sc., B. Com.) completed			3 Muslim	.e	1 Everyday	1 Everyday	3 Once a week	1 Very important	1 Caste, specify: DM012_caste	4 None of them	.e	4 Hindi	.e	18	.e	0 No	0 No	0 No	0 No	0 No	0 No	0 No	0 No	0 No	0 No	0 No	0 No	0 No	0 No	0 No	0 No	0 No	1 Yes	0 No	0 No	0 No	9993
[truncated: 27,578 more rows]
[truncated: 143 more columns]
